# Supplementary material for: Modulation of rhizosphere microbiota by Bacillus subtilis R31 enhances long‐term suppression of banana Fusarium wilt
Source: IMetaOmics. 2025 Mar 18;2(2):e70006. doi: 10.1002/imo2.70006 (PMC12806485; doi:10.1002/imo2.70006)
Supplement: Supplementary file 2 — Table S1: Data preprocessing, statistics and quality control in the microbiome under 12 samples. Table S2: Tags details table in the microbiome under 12 samples. Table S3 Statistical table of Tags and OTUs number in the microbiome under 12 samples. Table S4: Statistical table of the number of species annotation Tags in the microbiome under 12 samples. Table S5: Stacked plot of species distribution at the phylum level. Table S6: Species classification heatmap for phylum level classification. Table S7: Alpha diversity index table in the microbiome under 12 samples. Table S8: Summary results table for differential Alpha diversity. Table S9: Kruskal statistic was used to test the differences at the phylum level in the microbiome under 4 groupings (2019_CK_vs_2019_T_vs_2020_CK_vs_2020_T). Table S10: Kruskal statistic was used to test the differences at the genus level in the microbiome under 4 groupings (2019_CK_vs_2019_T_vs_2020_CK_vs_2020_T). Table S11: Significant interactions between the core biocontrol genera and other bacterial genera in the CK control group. Table S12: Significant interactions between the core biocontrol genera and other bacterial genera in the B. subtilis R31 ‐treated group. Table S13: LEfSe statistic was used to test the differences in the microbiome under 4 groupings (2019‐CK_vs_2019‐T_vs_2020‐CK_vs_2020‐T). Table S14: Indicator statistic was used to test the differences in the microbiome under 4 groupings (2019‐CK_vs_2019‐T_vs_2020‐CK_vs_2020‐T). Table S15: Indicator statistic was used to test the differences at the genus level in the microbiome under 4 groupings (2019‐CK_vs_2019‐T_vs_2020‐CK_vs_2020‐T). Table S16: Venn diagram based on OTU in the microbiome under 4 groupings (2019‐CK_vs_2019‐T_vs_2020‐CK_vs_2020‐T). Table S17: Venn diagram at the phylum level in the microbiome under 4 groupings (2019‐CK_vs_2019‐T_vs_2020‐CK_vs_2020‐T). Table S18: Venn diagram at the genus level in the microbiome under 4 groupings (2019‐CK_vs_2019‐T_vs_2020‐CK [file IMO2-2-e70006-s001.xlsx]

## Sheet: S1
Table S1 Data preprocessing, statistics and quality control in the microbiome under 12 samples
Sample Name	Raw PE	Clean PE	Raw Tags	Clean Tags	Chimera	Effective Tags	Effective Ratio (%)
2019_CK1	101367	101302	99925	99371	5625	93746	92.48
2019_CK2	105840	105778	104821	104363	4522	99841	94.33
2019_CK3	113326	113235	111638	110932	3919	107013	94.43
2019_T1	111512	111444	109293	108576	5760	102816	92.2
2019_T2	104391	104315	103005	102374	6053	96321	92.27
2019_T3	113903	113842	112659	112189	6711	105478	92.6
2020_CK1	134891	134504	131220	130101	12257	117844	87.36
2020_CK2	133233	132870	130220	128766	11083	117683	88.33
2020_CK3	133691	133363	130476	129129	14205	114924	85.96
2020_T1	137730	137350	134374	132979	12684	120295	87.34
2020_T2	132709	132368	129937	128671	9174	119497	90.04
2020_T3	129828	129483	126980	125699	10085	115614	89.05

## Sheet: S2
Table S2 Tags details table in the microbiome under 12 samples
SampleID	Tags Number	Total length	Max length	Min length	N50	N90
2019_CK1	93746	38949749	441	309	410	404
2019_CK2	99841	41537081	441	307	413	404
2019_CK3	107013	44464193	441	331	413	404
2019_T1	102816	42704446	441	314	415	404
2019_T2	96321	40044757	441	311	416	404
2019_T3	105478	44013033	441	305	423	404
2020_CK1	117844	49408309	441	301	424	404
2020_CK2	117683	48737961	441	301	409	404
2020_CK3	114924	47697067	441	301	410	404
2020_T1	120295	49990189	441	301	413	404
2020_T2	119497	49289669	441	301	409	404
2020_T3	115614	47938225	441	301	409	404

## Sheet: S3
Table S3 Statistical table of Tags and OTUs number in the microbiome under 12 samples
SampleID	Total Tags	Taxon Tags	Unclassified Tags	Singleton Tags	OTUs
2019_CK1	93746	71536	0	22210	2364
2019_CK2	99841	84638	0	15203	2872
2019_CK3	107013	93207	0	13806	1667
2019_T1	102816	80437	0	22379	1808
2019_T2	96321	74095	0	22226	1885
2019_T3	105478	79818	0	25660	2987
2020_CK1	117844	56322	0	61522	2601
2020_CK2	117683	66566	0	51117	2590
2020_CK3	114924	60862	0	54062	1936
2020_T1	120295	69078	0	51217	2436
2020_T2	119497	82818	0	36679	2251
2020_T3	115614	69275	0	46339	2575
Avg	109256	74054	0	35201	2331

## Sheet: S4
Table S4 Statistical table of the number of species annotation Tags in the microbiome under 12 samples
taxonomy	2019_CK1_tags	2019_CK2_tags	2019_CK3_tags	2019_T1_tags	2019_T2_tags	2019_T3_tags	2020_CK1_tags	2020_CK2_tags	2020_CK3_tags	2020_T1_tags	2020_T2_tags	2020_T3_tags	2019_CK1_relative_abundance	2019_CK2_relative_abundance	2019_CK3_relative_abundance	2019_T1_relative_abundance	2019_T2_relative_abundance	2019_T3_relative_abundance	2020_CK1_relative_abundance	2020_CK2_relative_abundance	2020_CK3_relative_abundance	2020_T1_relative_abundance	2020_T2_relative_abundance	2020_T3_relative_abundance
Bacteria	70879	83192	92971	80205	73929	79713	56322	66560	60823	69010	82798	69257	99.0817	98.2922	99.7469	99.7114	99.776	99.8687	100.001	99.9911	99.9357	99.9017	99.9755	99.9744
Archaea	657	1446	236	232	166	105	0	6	39	68	20	18	0.9184	1.7085	0.2532	0.2884	0.224	0.1316	0	0.009	0.0641	0.0984	0.0241	0.026
Bacteria;Proteobacteria	27766	22837	27692	19352	22692	36343	26463	18259	15580	14541	20102	20489	38.8141	26.9821	29.7103	24.0585	30.6256	45.5324	46.9853	27.4299	25.5989	21.0501	24.2724	29.5764
Bacteria;Actinobacteria	14505	19931	21085	13159	12821	11584	7262	18125	14858	26781	35580	21251	20.2765	23.5486	22.6217	16.3594	17.3035	14.513	12.8938	27.2286	24.4126	38.7692	42.9616	30.6763
Bacteria;Acidobacteria	8070	9701	9483	14538	9772	10197	4462	9837	7799	11775	6233	8212	11.281	11.4618	10.1741	18.0738	13.1885	12.7753	7.9224	14.7778	12.8142	17.046	7.5261	11.8542
Bacteria;Chloroflexi	5556	5997	16528	15195	13400	5196	2986	3554	12183	3746	2748	4685	7.7667	7.0855	17.7326	18.8905	18.0849	6.5098	5.3017	5.3391	20.0174	5.4229	3.3181	6.763
Bacteria;Planctomycetes	2575	4411	6523	4024	4261	3160	2507	5142	1534	2020	834	3769	3.5996	5.2117	6.9984	5.0027	5.7507	3.959	4.4513	7.7247	2.5204	2.9243	1.007	5.4407
Bacteria;Firmicutes	1441	5721	1504	5338	3176	2782	319	1219	2529	1320	1948	995	2.0144	6.7594	1.6136	6.6362	4.2864	3.4854	0.5664	1.8313	4.1553	1.9109	2.3521	1.4363
Bacteria;Gemmatimonadetes	637	3054	1084	2546	2055	1647	2055	1953	586	1054	952	1782	0.8905	3.6083	1.163	3.1652	2.7735	2.0635	3.6487	2.9339	0.9628	1.5258	1.1495	2.5724
Bacteria;Bacteroidetes	2168	958	779	376	414	1996	6064	1018	394	577	997	1514	3.0306	1.1319	0.8358	0.4674	0.5587	2.5007	10.7667	1.5293	0.6474	0.8353	1.2038	2.1855
Bacteria;Verrucomicrobia	1479	984	1797	1492	1178	2657	1950	2560	835	755	589	1348	2.0675	1.1626	1.928	1.8549	1.5899	3.3288	3.4623	3.8458	1.3719	1.093	0.7112	1.9459
Bacteria;TM7	1741	1562	794	439	457	1403	1121	1236	1349	2306	551	922	2.4337	1.8455	0.8519	0.5458	0.6168	1.7578	1.9904	1.8568	2.2165	3.3383	0.6653	1.3309
Bacteria;WPS-2	805	399	1915	1146	1105	391	95	770	1312	1294	283	1475	1.1253	0.4714	2.0546	1.4247	1.4913	0.4899	0.1687	1.1567	2.1557	1.8732	0.3417	2.1292
Bacteria;Cyanobacteria	89	177	97	158	87	51	138	424	96	113	10191	136	0.1244	0.2091	0.1041	0.1964	0.1174	0.0639	0.245	0.637	0.1577	0.1636	12.3053	0.1963
Bacteria;AD3	1372	703	2232	879	1163	329	22	291	702	755	390	491	1.9179	0.8306	2.3947	1.0928	1.5696	0.4122	0.0391	0.4372	1.1534	1.093	0.4709	0.7088
Bacteria;Nitrospirae	256	2673	352	417	429	392	150	209	122	213	381	276	0.3579	3.1582	0.3777	0.5184	0.579	0.4911	0.2663	0.314	0.2005	0.3083	0.46	0.3984
Bacteria;Chlamydiae	336	1313	337	298	250	275	20	234	164	335	82	516	0.4697	1.5513	0.3616	0.3705	0.3374	0.3445	0.0355	0.3515	0.2695	0.485	0.099	0.7449
Bacteria;OD1	661	850	38	138	55	210	19	669	74	328	36	258	0.924	1.0043	0.0408	0.1716	0.0742	0.2631	0.0337	1.005	0.1216	0.4748	0.0435	0.3724
Bacteria;Armatimonadetes	118	221	103	102	45	258	95	264	185	212	142	404	0.165	0.2611	0.1105	0.1268	0.0607	0.3232	0.1687	0.3966	0.304	0.3069	0.1715	0.5832
Archaea;Crenarchaeota	546	947	164	197	111	74	0	5	33	55	11	6	0.7633	1.1189	0.176	0.2449	0.1498	0.0927	0	0.0075	0.0542	0.0796	0.0133	0.0087
Bacteria;GAL15	356	315	117	161	130	88	8	6	8	6	189	18	0.4977	0.3722	0.1255	0.2002	0.1754	0.1103	0.0142	0.009	0.0131	0.0087	0.2282	0.026
Bacteria;TM6	58	145	72	147	124	114	9	128	66	61	39	173	0.0811	0.1713	0.0772	0.1828	0.1674	0.1428	0.016	0.1923	0.1084	0.0883	0.0471	0.2497
Archaea;Euryarchaeota	111	489	68	35	55	31	0	1	4	13	9	12	0.1552	0.5778	0.073	0.0435	0.0742	0.0388	0	0.0015	0.0066	0.0188	0.0109	0.0173
Bacteria;Elusimicrobia	99	90	26	48	32	73	20	66	17	70	42	61	0.1384	0.1063	0.0279	0.0597	0.0432	0.0915	0.0355	0.0991	0.0279	0.1013	0.0507	0.0881
Bacteria;WS3	21	179	8	0	18	180	83	10	7	14	73	20	0.0294	0.2115	0.0086	0	0.0243	0.2255	0.1474	0.015	0.0115	0.0203	0.0881	0.0289
Bacteria;Chlorobi	26	51	9	11	10	48	39	97	24	60	13	41	0.0363	0.0603	0.0097	0.0137	0.0135	0.0601	0.0692	0.1457	0.0394	0.0869	0.0157	0.0592
Bacteria;Spirochaetes	115	93	0	7	4	31	0	4	3	16	1	17	0.1608	0.1099	0	0.0087	0.0054	0.0388	0	0.006	0.0049	0.0232	0.0012	0.0245
Bacteria;FCPU426	61	25	5	17	11	9	1	26	4	19	4	35	0.0853	0.0295	0.0054	0.0211	0.0148	0.0113	0.0018	0.0391	0.0066	0.0275	0.0048	0.0505
Bacteria;Fibrobacteres	44	6	0	2	3	13	11	6	1	2	5	4	0.0615	0.0071	0	0.0025	0.004	0.0163	0.0195	0.009	0.0016	0.0029	0.006	0.0058
Bacteria;SBR1093	3	55	2	0	1	3	3	1	0	4	6	3	0.0042	0.065	0.0021	0	0.0014	0.0038	0.0053	0.0015	0	0.0058	0.0072	0.0043
Bacteria;BRC1	4	0	0	0	1	36	23	0	0	1	2	0	0.0056	0	0	0	0.0014	0.0451	0.0408	0	0	0.0014	0.0024	0
Bacteria;NC10	0	59	1	0	0	3	1	1	3	2	5	0	0	0.0697	0.0011	0	0	0.0038	0.0018	0.0015	0.0049	0.0029	0.006	0
Bacteria;OP11	0	7	1	0	0	13	4	1	3	0	1	5	0	0.0083	0.0011	0	0	0.0163	0.0071	0.0015	0.0049	0	0.0012	0.0072
Bacteria;WS2	10	0	0	0	0	1	5	2	0	1	0	0	0.014	0	0	0	0	0.0013	0.0089	0.003	0	0.0014	0	0
Bacteria;OP3	10	5	0	1	0	0	0	0	0	0	2	1	0.014	0.0059	0	0.0012	0	0	0	0	0	0	0.0024	0.0014
Archaea;[Parvarchaeota]	0	10	4	0	0	0	0	0	0	0	0	0	0	0.0118	0.0043	0	0	0	0	0	0	0	0	0
Bacteria;GN04	2	9	0	0	0	0	0	0	0	0	1	0	0.0028	0.0106	0	0	0	0	0	0	0	0	0.0012	0
Bacteria;FBP	2	4	0	1	0	3	0	0	0	0	0	1	0.0028	0.0047	0	0.0012	0	0.0038	0	0	0	0	0	0.0014
Bacteria;[Thermi]	0	2	0	3	0	0	2	0	2	0	0	0	0	0.0024	0	0.0037	0	0	0.0036	0	0.0033	0	0	0
Bacteria;Fusobacteria	0	0	0	0	0	6	0	0	0	3	0	0	0	0	0	0	0	0.0075	0	0	0	0.0043	0	0
Bacteria;NKB19	0	0	0	0	0	2	3	1	0	0	0	0	0	0	0	0	0	0.0025	0.0053	0.0015	0	0	0	0
Bacteria;Lentisphaerae	0	6	0	0	0	0	0	0	0	0	0	0	0	0.0071	0	0	0	0	0	0	0	0	0	0
Bacteria;GN02	3	0	0	1	1	0	0	0	0	0	0	0	0.0042	0	0	0.0012	0.0014	0	0	0	0	0	0	0
Bacteria;Synergistetes	0	0	0	0	0	0	0	0	0	0	5	0	0	0	0	0	0	0	0	0	0	0	0.006	0
Bacteria;WS4	0	2	0	1	0	1	0	0	0	0	0	0	0	0.0024	0	0.0012	0	0.0013	0	0	0	0	0	0
Bacteria;WS6	0	0	0	0	0	0	0	0	0	2	0	0	0	0	0	0	0	0	0	0	0	0.0029	0	0
Bacteria;Tenericutes	0	0	0	0	0	2	0	0	0	0	0	0	0	0	0	0	0	0.0025	0	0	0	0	0	0
Bacteria;Actinobacteria;Actinobacteria	8947	14473	11765	9144	8015	7429	4916	11183	5934	11782	33082	15656	12.507	17.0999	12.6224	11.3679	10.8172	9.3074	8.7284	16.7999	9.7499	17.0561	39.9454	22.5998
Bacteria;Proteobacteria;Gammaproteobacteria	8131	8161	15934	8376	11885	7536	12623	4566	10557	8494	3019	6166	11.3663	9.6423	17.0953	10.4131	16.0402	9.4415	22.4122	6.8594	17.3458	12.2963	3.6453	8.9008
Bacteria;Proteobacteria;Alphaproteobacteria	10347	8960	8825	7475	8351	12854	7297	9112	3360	4088	9034	7280	14.4641	10.5863	9.4682	9.293	11.2707	16.1042	12.9559	13.6887	5.5207	5.918	10.9082	10.5089
Bacteria;Chloroflexi;Ktedonobacteria	4816	3912	14843	14370	12377	3983	2245	2580	11347	3266	2186	3817	6.7323	4.6221	15.9248	17.8649	16.7042	4.9901	3.986	3.8759	18.6438	4.728	2.6395	5.51
Bacteria;Proteobacteria;Betaproteobacteria	8092	3494	2378	3005	1722	13740	4808	2786	1096	1359	7439	5755	11.3118	4.1282	2.5513	3.7358	2.324	17.2142	8.5366	4.1853	1.8008	1.9673	8.9823	8.3075
Bacteria;Acidobacteria;Acidobacteriia	4261	4007	4372	5616	3428	4867	693	6470	4070	6979	3594	4660	5.9564	4.7343	4.6906	6.9819	4.6265	6.0976	1.2304	9.7197	6.6873	10.1031	4.3396	6.7268
Bacteria;Actinobacteria;Thermoleophilia	2600	3610	6360	2401	3306	2901	1318	4666	5633	11793	1333	3306	3.6345	4.2652	6.8235	2.9849	4.4618	3.6345	2.3401	7.0096	9.2554	17.072	1.6095	4.7723
Bacteria;Planctomycetes;Planctomycetia	2253	3552	5378	3126	3576	2340	1308	3280	1032	1506	563	1435	3.1495	4.1968	5.77	3.8863	4.8262	2.9317	2.3224	4.9274	1.6956	2.1802	0.6798	2.0715
Bacteria;Firmicutes;Bacilli	1369	5614	1313	5167	3054	2598	275	1011	2373	1223	1668	906	1.9137	6.633	1.4087	6.4237	4.1217	3.2549	0.4883	1.5188	3.899	1.7705	2.014	1.3078
Bacteria;Acidobacteria;DA052	2135	1888	2523	4440	3899	923	139	1015	2552	3238	1125	993	2.9845	2.2307	2.7069	5.5198	5.2622	1.1564	0.2468	1.5248	4.1931	4.6875	1.3584	1.4334
Bacteria;Actinobacteria;Acidimicrobiia	2752	1222	2770	1544	1388	1121	945	2179	3102	2970	686	2062	3.847	1.4438	2.9719	1.9195	1.8733	1.4044	1.6779	3.2734	5.0968	4.2995	0.8283	2.9766
Bacteria;Proteobacteria;Deltaproteobacteria	1168	2156	471	479	722	2184	1627	1749	545	554	576	1246	1.6328	2.5474	0.5053	0.5955	0.9744	2.7362	2.8888	2.6275	0.8955	0.802	0.6955	1.7987
Bacteria;Gemmatimonadetes;Gemmatimonadetes	377	1125	783	1315	1636	989	1606	1804	524	925	524	1394	0.527	1.3292	0.8401	1.6348	2.208	1.2391	2.8515	2.7101	0.861	1.3391	0.6327	2.0123
Bacteria;Acidobacteria;Solibacteres	830	1713	1196	1728	1193	1656	442	1446	340	503	685	1355	1.1603	2.0239	1.2832	2.1483	1.6101	2.0747	0.7848	2.1723	0.5586	0.7282	0.8271	1.956
Bacteria;TM7;TM7-1	1134	1249	659	308	386	877	1041	856	1125	2198	202	832	1.5852	1.4757	0.707	0.3829	0.521	1.0988	1.8483	1.2859	1.8484	3.1819	0.2439	1.201
Bacteria;Planctomycetes;Phycisphaerae	278	752	1115	890	675	758	991	1683	483	443	228	2136	0.3886	0.8885	1.1963	1.1065	0.911	0.9497	1.7595	2.5283	0.7936	0.6413	0.2753	3.0834
Bacteria;Cyanobacteria;Chloroplast	41	60	57	126	84	30	105	177	74	67	10153	83	0.0573	0.0709	0.0612	0.1566	0.1134	0.0376	0.1864	0.2659	0.1216	0.097	12.2594	0.1198
Bacteria;Verrucomicrobia;[Pedosphaerae]	620	491	809	602	627	1342	370	2120	368	494	316	1019	0.8667	0.5801	0.868	0.7484	0.8462	1.6813	0.657	3.1848	0.6046	0.7151	0.3816	1.471
Bacteria;Bacteroidetes;[Saprospirae]	1453	609	446	231	258	1217	1647	686	189	407	546	1088	2.0311	0.7195	0.4785	0.2872	0.3482	1.5247	2.9243	1.0306	0.3105	0.5892	0.6593	1.5706
Bacteria;Acidobacteria;TM1	609	668	1122	2295	901	625	30	183	583	622	347	663	0.8513	0.7892	1.2038	2.8532	1.216	0.783	0.0533	0.2749	0.9579	0.9004	0.419	0.9571
Bacteria;Acidobacteria;Acidobacteria-6	103	599	158	233	214	1613	2327	394	141	230	201	254	0.144	0.7077	0.1695	0.2897	0.2888	2.0208	4.1316	0.5919	0.2317	0.333	0.2427	0.3667
Bacteria;Verrucomicrobia;[Spartobacteria]	497	393	951	866	510	983	1036	304	424	183	216	222	0.6948	0.4643	1.0203	1.0766	0.6883	1.2316	1.8394	0.4567	0.6967	0.2649	0.2608	0.3205
Bacteria;Gemmatimonadetes;Gemm-1	244	1772	289	1227	406	495	397	132	58	107	422	382	0.3411	2.0936	0.3101	1.5254	0.5479	0.6202	0.7049	0.1983	0.0953	0.1549	0.5095	0.5514
Bacteria;Nitrospirae;Nitrospira	256	2673	352	417	429	392	150	209	122	213	381	276	0.3579	3.1582	0.3777	0.5184	0.579	0.4911	0.2663	0.314	0.2005	0.3083	0.46	0.3984
Bacteria;AD3;ABS-6	842	544	1453	607	863	173	10	106	74	147	301	92	1.177	0.6427	1.5589	0.7546	1.1647	0.2167	0.0178	0.1592	0.1216	0.2128	0.3634	0.1328
Bacteria;Chloroflexi;Ellin6529	205	536	838	283	451	370	339	258	468	211	240	311	0.2866	0.6333	0.8991	0.3518	0.6087	0.4636	0.6019	0.3876	0.769	0.3055	0.2898	0.4489
Bacteria;Chlamydiae;Chlamydiia	336	1313	337	298	250	275	20	234	164	335	82	516	0.4697	1.5513	0.3616	0.3705	0.3374	0.3445	0.0355	0.3515	0.2695	0.485	0.099	0.7449
Bacteria;Bacteroidetes;Sphingobacteriia	491	150	189	116	118	492	917	204	151	56	337	223	0.6864	0.1772	0.2028	0.1442	0.1593	0.6164	1.6281	0.3065	0.2481	0.0811	0.4069	0.3219
Bacteria;AD3;JG37-AG-4	499	129	738	170	224	129	10	161	532	548	71	384	0.6976	0.1524	0.7918	0.2113	0.3023	0.1616	0.0178	0.2419	0.8741	0.7933	0.0857	0.5543
Bacteria;Bacteroidetes;Flavobacteriia	5	60	25	0	1	73	2127	21	19	23	31	45	0.007	0.0709	0.0268	0	0.0014	0.0915	3.7765	0.0315	0.0312	0.0333	0.0374	0.065
Bacteria;OD1;ZB2	612	697	31	124	43	144	17	598	70	210	27	200	0.8555	0.8235	0.0333	0.1542	0.058	0.1804	0.0302	0.8984	0.115	0.304	0.0326	0.2887
Bacteria;Bacteroidetes;Cytophagia	118	57	23	1	4	166	1279	54	11	46	15	87	0.165	0.0673	0.0247	0.0012	0.0054	0.208	2.2709	0.0811	0.0181	0.0666	0.0181	0.1256
Bacteria;Acidobacteria;[Chloracidobacteria]	11	72	8	25	5	159	668	160	73	145	124	177	0.0154	0.0851	0.0086	0.0311	0.0067	0.1992	1.186	0.2404	0.1199	0.2099	0.1497	0.2555
Bacteria;Firmicutes;Clostridia	72	107	191	171	122	182	42	201	151	96	279	89	0.1007	0.1264	0.2049	0.2126	0.1647	0.228	0.0746	0.302	0.2481	0.139	0.3369	0.1285
Bacteria;Chloroflexi;Thermomicrobia	61	146	219	130	100	173	124	176	87	76	45	120	0.0853	0.1725	0.235	0.1616	0.135	0.2167	0.2202	0.2644	0.1429	0.11	0.0543	0.1732
Bacteria;TM7;TM7-3	550	191	123	102	39	347	38	4	5	10	1	4	0.7688	0.2257	0.132	0.1268	0.0526	0.4347	0.0675	0.006	0.0082	0.0145	0.0012	0.0058
Bacteria;Acidobacteria;iii1-8	41	538	85	152	79	259	34	52	9	27	115	54	0.0573	0.6356	0.0912	0.189	0.1066	0.3245	0.0604	0.0781	0.0148	0.0391	0.1389	0.078
Bacteria;Actinobacteria;MB-A2-108	120	534	58	25	78	70	26	20	89	51	299	49	0.1677	0.6309	0.0622	0.0311	0.1053	0.0877	0.0462	0.03	0.1462	0.0738	0.361	0.0707
Archaea;Crenarchaeota;MBGA	502	185	152	188	106	50	0	3	33	53	2	0	0.7017	0.2186	0.1631	0.2337	0.1431	0.0626	0	0.0045	0.0542	0.0767	0.0024	0
Bacteria;Verrucomicrobia;Opitutae	317	52	25	16	26	173	102	106	31	60	44	79	0.4431	0.0614	0.0268	0.0199	0.0351	0.2167	0.1811	0.1592	0.0509	0.0869	0.0531	0.114
Bacteria;TM6;SJA-4	55	120	69	128	89	105	9	128	65	54	33	80	0.0769	0.1418	0.074	0.1591	0.1201	0.1316	0.016	0.1923	0.1068	0.0782	0.0398	0.1155
Bacteria;Chloroflexi;TK17	156	166	137	106	112	93	30	24	24	23	12	33	0.2181	0.1961	0.147	0.1318	0.1512	0.1165	0.0533	0.0361	0.0394	0.0333	0.0145	0.0476
Bacteria;TM7;SC3	46	77	11	20	25	58	19	183	196	89	16	71	0.0643	0.091	0.0118	0.0249	0.0337	0.0727	0.0337	0.2749	0.322	0.1288	0.0193	0.1025
Bacteria;Chloroflexi;Anaerolineae	49	273	23	25	20	218	54	61	18	12	66	61	0.0685	0.3226	0.0247	0.0311	0.027	0.2731	0.0959	0.0916	0.0296	0.0174	0.0797	0.0881
Bacteria;Verrucomicrobia;Verrucomicrobiae	32	33	4	4	2	144	418	17	11	8	5	27	0.0447	0.039	0.0043	0.005	0.0027	0.1804	0.7422	0.0255	0.0181	0.0116	0.006	0.039
Bacteria;Chloroflexi;S085	70	309	23	55	137	77	19	20	7	24	62	49	0.0979	0.3651	0.0247	0.0684	0.1849	0.0965	0.0337	0.03	0.0115	0.0347	0.0749	0.0707
Bacteria;Armatimonadetes;Chthonomonadetes	22	76	22	44	26	44	16	70	107	89	55	186	0.0308	0.0898	0.0236	0.0547	0.0351	0.0551	0.0284	0.1052	0.1758	0.1288	0.0664	0.2685
Archaea;Euryarchaeota;Thermoplasmata	111	476	68	33	53	31	0	0	4	13	9	12	0.1552	0.5624	0.073	0.041	0.0715	0.0388	0	0	0.0066	0.0188	0.0109	0.0173
Bacteria;Armatimonadetes;[Fimbriimonadia]	60	57	15	26	4	131	17	118	11	88	63	102	0.0839	0.0673	0.0161	0.0323	0.0054	0.1641	0.0302	0.1773	0.0181	0.1274	0.0761	0.1472
Bacteria;Planctomycetes;BD7-11	33	87	30	5	8	22	12	148	14	57	36	162	0.0461	0.1028	0.0322	0.0062	0.0108	0.0276	0.0213	0.2223	0.023	0.0825	0.0435	0.2339
Bacteria;Chloroflexi;Chloroflexi	6	194	5	3	4	25	86	137	21	36	28	61	0.0084	0.2292	0.0054	0.0037	0.0054	0.0313	0.1527	0.2058	0.0345	0.0521	0.0338	0.0881
Bacteria;Elusimicrobia;Elusimicrobia	98	80	26	46	31	73	20	66	17	70	42	58	0.137	0.0945	0.0279	0.0572	0.0418	0.0915	0.0355	0.0991	0.0279	0.1013	0.0507	0.0837
Bacteria;Armatimonadetes;Armatimonadia	31	70	53	31	13	77	57	72	67	30	18	73	0.0433	0.0827	0.0569	0.0385	0.0175	0.0965	0.1012	0.1082	0.1101	0.0434	0.0217	0.1054
Bacteria;WS3;PRR-12	21	179	8	0	18	180	83	10	7	14	73	20	0.0294	0.2115	0.0086	0	0.0243	0.2255	0.1474	0.015	0.0115	0.0203	0.0881	0.0289
Archaea;Crenarchaeota;Thaumarchaeota	22	571	11	9	5	22	0	2	0	2	0	6	0.0308	0.6746	0.0118	0.0112	0.0067	0.0276	0	0.003	0	0.0029	0	0.0087
Bacteria;Chloroflexi;TK10	16	117	77	43	51	95	21	41	16	12	15	16	0.0224	0.1382	0.0826	0.0535	0.0688	0.119	0.0373	0.0616	0.0263	0.0174	0.0181	0.0231
Bacteria;Gemmatimonadetes;Gemm-5	12	36	12	4	9	162	26	10	4	22	5	2	0.0168	0.0425	0.0129	0.005	0.0121	0.203	0.0462	0.015	0.0066	0.0318	0.006	0.0029
Bacteria;Spirochaetes;Spirochaetes	110	92	0	7	4	31	0	4	3	16	1	17	0.1538	0.1087	0	0.0087	0.0054	0.0388	0	0.006	0.0049	0.0232	0.0012	0.0245
Bacteria;Acidobacteria;Acidobacteria-5	4	74	7	36	39	28	15	34	6	4	6	16	0.0056	0.0874	0.0075	0.0448	0.0526	0.0351	0.0266	0.0511	0.0099	0.0058	0.0072	0.0231
Bacteria;Chloroflexi;Gitt-GS-136	0	167	27	8	6	4	30	2	4	3	22	1	0	0.1973	0.029	0.0099	0.0081	0.005	0.0533	0.003	0.0066	0.0043	0.0266	0.0014
Bacteria;Planctomycetes;vadinHA49	9	3	0	3	2	6	110	21	2	6	3	33	0.0126	0.0035	0	0.0037	0.0027	0.0075	0.1953	0.0315	0.0033	0.0087	0.0036	0.0476
Bacteria;Chloroflexi;C0119	1	38	37	21	13	16	10	27	5	13	21	39	0.0014	0.0449	0.0397	0.0261	0.0175	0.02	0.0178	0.0406	0.0082	0.0188	0.0254	0.0563
Bacteria;Acidobacteria;Sva0725	0	31	0	0	0	11	69	61	4	12	6	7	0	0.0366	0	0	0	0.0138	0.1225	0.0916	0.0066	0.0174	0.0072	0.0101
Bacteria;Bacteroidetes;Bacteroidia	12	21	81	3	2	8	8	8	4	5	53	6	0.0168	0.0248	0.0869	0.0037	0.0027	0.01	0.0142	0.012	0.0066	0.0072	0.064	0.0087
Bacteria;OD1;SM2F11	24	18	3	1	6	13	2	46	2	26	2	31	0.0336	0.0213	0.0032	0.0012	0.0081	0.0163	0.0036	0.0691	0.0033	0.0376	0.0024	0.0448
Bacteria;Planctomycetes;OM190	2	9	0	0	0	32	82	4	2	7	2	1	0.0028	0.0106	0	0	0	0.0401	0.1456	0.006	0.0033	0.0101	0.0024	0.0014
Bacteria;Cyanobacteria;4C0d-2	45	14	29	10	1	12	6	8	6	20	5	9	0.0629	0.0165	0.0311	0.0124	0.0014	0.015	0.0107	0.012	0.0099	0.029	0.006	0.013
Bacteria;Acidobacteria;Holophagae	69	26	8	4	5	10	1	3	8	1	4	13	0.0965	0.0307	0.0086	0.005	0.0067	0.0125	0.0018	0.0045	0.0131	0.0014	0.0048	0.0188
Bacteria;Gemmatimonadetes;Gemm-3	4	119	0	0	3	0	18	7	0	0	0	3	0.0056	0.1406	0	0	0.004	0	0.032	0.0105	0	0	0	0.0043
Bacteria;OD1;ABY1	15	92	0	1	3	18	0	0	0	3	3	13	0.021	0.1087	0	0.0012	0.004	0.0226	0	0	0	0.0043	0.0036	0.0188
Bacteria;Fibrobacteres;Fibrobacteria	44	6	0	2	3	13	11	6	1	2	5	4	0.0615	0.0071	0	0.0025	0.004	0.0163	0.0195	0.009	0.0016	0.0029	0.006	0.0058
Bacteria;Armatimonadetes;OPB50	5	18	7	1	2	4	5	0	0	5	6	41	0.007	0.0213	0.0075	0.0012	0.0027	0.005	0.0089	0	0	0.0072	0.0072	0.0592
Bacteria;Cyanobacteria;Oscillatoriophycideae	0	0	0	14	0	1	3	24	12	9	8	5	0	0	0	0.0174	0	0.0013	0.0053	0.0361	0.0197	0.013	0.0097	0.0072
Bacteria;Verrucomicrobia;[Methylacidiphilae]	10	15	8	4	13	13	2	7	0	3	8	1	0.014	0.0177	0.0086	0.005	0.0175	0.0163	0.0036	0.0105	0	0.0043	0.0097	0.0014
Bacteria;BRC1;PRR-11	4	0	0	0	1	36	23	0	0	1	2	0	0.0056	0	0	0	0.0014	0.0451	0.0408	0	0	0.0014	0.0024	0
Bacteria;NC10;12-24	0	59	1	0	0	3	1	1	3	2	5	0	0	0.0697	0.0011	0	0	0.0038	0.0018	0.0015	0.0049	0.0029	0.006	0
Bacteria;Cyanobacteria;ML635J-21	3	1	11	2	1	8	5	14	3	5	2	11	0.0042	0.0012	0.0118	0.0025	0.0014	0.01	0.0089	0.021	0.0049	0.0072	0.0024	0.0159
Bacteria;Acidobacteria;EC1113	6	34	1	6	6	3	0	0	1	2	7	3	0.0084	0.0402	0.0011	0.0075	0.0081	0.0038	0	0	0.0016	0.0029	0.0085	0.0043
Bacteria;Cyanobacteria;Synechococcophycideae	0	13	0	0	0	0	9	20	1	7	2	5	0	0.0154	0	0	0	0	0.016	0.03	0.0016	0.0101	0.0024	0.0072
Bacteria;TM6;SBRH58	1	19	1	7	20	6	0	0	0	1	3	5	0.0014	0.0225	0.0011	0.0087	0.027	0.0075	0	0	0	0.0014	0.0036	0.0072
Bacteria;Chloroflexi;P2-11E	5	7	25	3	1	8	0	0	2	1	15	0	0.007	0.0083	0.0268	0.0037	0.0014	0.01	0	0	0.0033	0.0014	0.0181	0
Bacteria;Acidobacteria;RB25	0	6	0	0	0	12	9	9	3	4	6	6	0	0.0071	0	0	0	0.015	0.016	0.0135	0.0049	0.0058	0.0072	0.0087
Bacteria;Actinobacteria;Coriobacteriia	1	9	35	1	0	0	0	3	1	0	0	0	0.0014	0.0106	0.0376	0.0012	0	0	0	0.0045	0.0016	0	0	0
Archaea;Crenarchaeota;Thermoprotei	0	43	0	0	0	0	0	0	0	0	0	0	0	0.0508	0	0	0	0	0	0	0	0	0	0
Bacteria;OD1;Mb-NB09	0	11	2	0	0	17	0	1	2	6	0	0	0	0.013	0.0021	0	0	0.0213	0	0.0015	0.0033	0.0087	0	0
Bacteria;Chlorobi;OPB56	0	0	0	0	0	0	21	1	1	3	0	1	0	0	0	0	0	0	0.0373	0.0015	0.0016	0.0043	0	0.0014
Bacteria;Acidobacteria;S035	0	17	0	0	0	3	6	0	1	0	2	1	0	0.0201	0	0	0	0.0038	0.0107	0	0.0016	0	0.0024	0.0014
Bacteria;Acidobacteria;AT-s54	0	0	0	0	0	1	15	0	0	2	0	0	0	0	0	0	0	0.0013	0.0266	0	0	0.0029	0	0
Bacteria;Chlorobi;Ignavibacteria	2	16	0	0	0	2	0	0	0	0	4	0	0.0028	0.0189	0	0	0	0.0025	0	0	0	0	0.0048	0
Bacteria;WS2;SHA-109	10	0	0	0	0	1	5	2	0	1	0	0	0.014	0	0	0	0	0.0013	0.0089	0.003	0	0.0014	0	0
Bacteria;Acidobacteria;PAUC37f	0	7	0	0	0	2	2	2	1	1	1	1	0	0.0083	0	0	0	0.0025	0.0036	0.003	0.0016	0.0014	0.0012	0.0014
Archaea;Euryarchaeota;Methanomicrobia	0	13	0	2	2	0	0	1	0	0	0	0	0	0.0154	0	0.0025	0.0027	0	0	0.0015	0	0	0	0
Bacteria;Gemmatimonadetes;Gemm-2	0	2	0	0	1	1	8	0	0	0	1	1	0	0.0024	0	0	0.0014	0.0013	0.0142	0	0	0	0.0012	0.0014
Bacteria;Planctomycetes;C6	0	5	0	0	0	1	1	5	0	1	0	2	0	0.0059	0	0	0	0.0013	0.0018	0.0075	0	0.0014	0	0.0029
Bacteria;Bacteroidetes;VC2_1_Bac22	0	0	0	0	0	4	8	0	0	0	1	0	0	0	0	0	0	0.005	0.0142	0	0	0	0.0012	0
Bacteria;SBR1093;VHS-B5-50	0	0	0	0	0	2	3	1	0	4	0	3	0	0	0	0	0	0.0025	0.0053	0.0015	0	0.0058	0	0.0043
Bacteria;OP11;WCHB1-64	0	2	0	0	0	13	0	0	0	0	0	0	0	0.0024	0	0	0	0.0163	0	0	0	0	0	0
Bacteria;Bacteroidetes;At12OctB3	0	2	3	0	0	1	0	2	4	0	0	1	0	0.0024	0.0032	0	0	0.0013	0	0.003	0.0066	0	0	0.0014
Bacteria;Proteobacteria;TA18	0	0	0	0	0	0	6	3	0	0	0	0	0	0	0	0	0	0	0.0107	0.0045	0	0	0	0
Bacteria;GN04;MSB-5A5	2	9	0	0	0	0	0	0	0	0	1	0	0.0028	0.0106	0	0	0	0	0	0	0	0	0.0012	0
Bacteria;[Thermi];Deinococci	0	2	0	3	0	0	2	0	2	0	0	0	0	0.0024	0	0.0037	0	0	0.0036	0	0.0033	0	0	0
Bacteria;OP3;PBS-25	5	5	0	0	0	0	0	0	0	0	0	0	0.007	0.0059	0	0	0	0	0	0	0	0	0	0
Bacteria;OP3;koll11	5	0	0	1	0	0	0	0	0	0	2	1	0.007	0	0	0.0012	0	0	0	0	0	0	0.0024	0.0014
Bacteria;Fusobacteria;Fusobacteriia	0	0	0	0	0	6	0	0	0	3	0	0	0	0	0	0	0	0.0075	0	0	0	0.0043	0	0
Bacteria;Armatimonadetes;SHA-37	0	0	0	0	0	2	0	4	0	0	0	2	0	0	0	0	0	0.0025	0	0.006	0	0	0	0.0029
Bacteria;Cyanobacteria;Nostocophycideae	0	0	0	0	0	0	0	6	0	0	2	0	0	0	0	0	0	0	0	0.009	0	0	0.0024	0
Archaea;[Parvarchaeota];[Parvarchaea]	0	8	0	0	0	0	0	0	0	0	0	0	0	0.0095	0	0	0	0	0	0	0	0	0	0
Bacteria;Chlorobi;BSV26	0	7	0	0	0	0	0	0	0	0	0	0	0	0.0083	0	0	0	0	0	0	0	0	0	0
Bacteria;Spirochaetes;[Leptospirae]	5	1	0	0	0	0	0	0	0	0	0	0	0.007	0.0012	0	0	0	0	0	0	0	0	0	0
Bacteria;Lentisphaerae;[Lentisphaeria]	0	6	0	0	0	0	0	0	0	0	0	0	0	0.0071	0	0	0	0	0	0	0	0	0	0
Bacteria;Chlorobi;SJA-28	0	0	0	0	0	0	4	0	0	0	0	0	0	0	0	0	0	0	0.0071	0	0	0	0	0
Bacteria;GN02;GKS2-174	3	0	0	1	1	0	0	0	0	0	0	0	0.0042	0	0	0.0012	0.0014	0	0	0	0	0	0	0
Archaea;[Parvarchaeota];[Micrarchaea]	0	2	4	0	0	0	0	0	0	0	0	0	0	0.0024	0.0043	0	0	0	0	0	0	0	0	0
Bacteria;Armatimonadetes;SJA-176	0	0	6	0	0	0	0	0	0	0	0	0	0	0	0.0064	0	0	0	0	0	0	0	0	0
Bacteria;Synergistetes;Synergistia	0	0	0	0	0	0	0	0	0	0	5	0	0	0	0	0	0	0	0	0	0	0	0.006	0
Bacteria;Chloroflexi;SHA-26	0	0	2	1	0	0	1	0	0	0	0	0	0	0	0.0021	0.0012	0	0	0.0018	0	0	0	0	0
Archaea;Crenarchaeota;MCG	0	2	0	0	0	2	0	0	0	0	0	0	0	0.0024	0	0	0	0.0025	0	0	0	0	0	0
Bacteria;OP11;OP11-3	0	4	0	0	0	0	0	0	0	0	0	0	0	0.0047	0	0	0	0	0	0	0	0	0	0
Bacteria;Actinobacteria;Nitriliruptoria	0	0	0	0	0	0	0	0	0	0	0	2	0	0	0	0	0	0	0	0	0	0	0	0.0029
Bacteria;OP11;OP11-4	0	0	0	0	0	0	0	1	0	0	1	0	0	0	0	0	0	0	0	0.0015	0	0	0.0012	0
Bacteria;Tenericutes;Mollicutes	0	0	0	0	0	2	0	0	0	0	0	0	0	0	0	0	0	0.0025	0	0	0	0	0	0
Bacteria;Actinobacteria;Actinobacteria;Actinomycetales	8932	14453	11672	9140	7981	7395	4886	11129	5885	11691	33070	15584	12.486	17.0763	12.5227	11.3629	10.7713	9.2648	8.6751	16.7188	9.6694	16.9243	39.9309	22.4959
Bacteria;Proteobacteria;Gammaproteobacteria;Xanthomonadales	5789	6200	12235	6088	7522	5764	11970	3896	6500	7538	2729	5353	8.0924	7.3253	13.1267	7.5687	10.1518	7.2214	21.2528	5.8528	10.6799	10.9123	3.2952	7.7272
Bacteria;Chloroflexi;Ktedonobacteria;JG30-KF-AS9	1767	2259	11369	10580	9358	2391	1999	1511	8348	1816	1260	2266	2.4701	2.669	12.1976	13.1531	12.6297	2.9956	3.5492	2.2699	13.7163	2.6289	1.5214	3.271
Bacteria;Acidobacteria;Acidobacteriia;Acidobacteriales	4261	4007	4372	5616	3428	4867	693	6470	4070	6979	3594	4660	5.9564	4.7343	4.6906	6.9819	4.6265	6.0976	1.2304	9.7197	6.6873	10.1031	4.3396	6.7268
Bacteria;Actinobacteria;Thermoleophilia;Gaiellales	2050	2980	4356	1712	2648	2533	1101	3433	4990	10865	1216	2460	2.8657	3.5209	4.6735	2.1284	3.5738	3.1735	1.9548	5.1573	8.1989	15.7286	1.4683	3.5511
Bacteria;Proteobacteria;Betaproteobacteria;Burkholderiales	7210	1553	1700	1879	1050	11073	1924	1581	758	558	6435	4568	10.0788	1.8349	1.8239	2.336	1.4171	13.8728	3.4161	2.3751	1.2454	0.8078	7.77	6.594
Bacteria;Proteobacteria;Alphaproteobacteria;Rhodospirillales	3548	3475	5298	4006	4527	3387	1543	2377	1537	1944	1004	2022	4.9597	4.1057	5.6841	4.9803	6.1097	4.2434	2.7396	3.5709	2.5254	2.8142	1.2123	2.9188
Bacteria;Proteobacteria;Alphaproteobacteria;Rhizobiales	4887	2965	2450	2577	2849	4890	1573	4005	1192	1109	2601	2696	6.8315	3.5032	2.6286	3.2037	3.8451	6.1264	2.7929	6.0166	1.9585	1.6054	3.1406	3.8917
Bacteria;Acidobacteria;DA052;Ellin6513	2135	1854	2523	4439	3899	923	139	1015	2552	3238	1122	993	2.9845	2.1905	2.7069	5.5186	5.2622	1.1564	0.2468	1.5248	4.1931	4.6875	1.3548	1.4334
Bacteria;Firmicutes;Bacilli;Bacillales	1225	5326	808	4908	2779	2276	270	1007	2371	1217	1650	896	1.7124	6.2927	0.8669	6.1017	3.7506	2.8515	0.4794	1.5128	3.8957	1.7618	1.9923	1.2934
Bacteria;Actinobacteria;Acidimicrobiia;Acidimicrobiales	2752	1222	2770	1544	1388	1121	945	2179	3102	2970	686	2062	3.847	1.4438	2.9719	1.9195	1.8733	1.4044	1.6779	3.2734	5.0968	4.2995	0.8283	2.9766
Bacteria;Planctomycetes;Planctomycetia;Gemmatales	1054	1932	3024	1894	2203	1081	482	1987	530	465	382	847	1.4734	2.2827	3.2444	2.3546	2.9732	1.3543	0.8558	2.985	0.8708	0.6732	0.4612	1.2227
Bacteria;Chloroflexi;Ktedonobacteria;Thermogemmatisporales	1161	1079	2010	1597	1685	967	135	678	1434	808	755	1108	1.623	1.2749	2.1565	1.9854	2.2741	1.2115	0.2397	1.0185	2.3561	1.1697	0.9116	1.5994
Bacteria;Proteobacteria;Alphaproteobacteria;Sphingomonadales	889	1033	492	245	357	2414	3296	826	345	456	774	968	1.2427	1.2205	0.5279	0.3046	0.4818	3.0244	5.8521	1.2409	0.5669	0.6601	0.9346	1.3973
Bacteria;Acidobacteria;Solibacteres;Solibacterales	829	1691	1192	1727	1193	1653	442	1439	338	502	680	1354	1.1589	1.9979	1.2789	2.147	1.6101	2.071	0.7848	2.1618	0.5554	0.7267	0.8211	1.9545
Bacteria;Proteobacteria;Deltaproteobacteria;Myxococcales	889	916	371	354	568	1631	1445	1617	451	459	371	1135	1.2427	1.0823	0.398	0.4401	0.7666	2.0434	2.5656	2.4292	0.741	0.6645	0.448	1.6384
Bacteria;Planctomycetes;Phycisphaerae;WD2101	246	626	1085	864	663	568	876	1574	466	408	218	1979	0.3439	0.7396	1.1641	1.0741	0.8948	0.7116	1.5554	2.3646	0.7657	0.5906	0.2632	2.8567
Bacteria;Cyanobacteria;Chloroplast;Streptophyta	39	50	45	123	83	20	64	144	66	62	10143	66	0.0545	0.0591	0.0483	0.1529	0.112	0.0251	0.1136	0.2163	0.1084	0.0898	12.2473	0.0953
Bacteria;Verrucomicrobia;[Pedosphaerae];[Pedosphaerales]	620	491	809	602	627	1342	370	2120	368	494	316	1019	0.8667	0.5801	0.868	0.7484	0.8462	1.6813	0.657	3.1848	0.6046	0.7151	0.3816	1.471
Bacteria;Bacteroidetes;[Saprospirae];[Saprospirales]	1453	609	446	231	258	1217	1647	686	189	407	546	1088	2.0311	0.7195	0.4785	0.2872	0.3482	1.5247	2.9243	1.0306	0.3105	0.5892	0.6593	1.5706
Bacteria;Actinobacteria;Thermoleophilia;Solirubrobacterales	550	623	2004	689	658	368	217	1233	641	928	117	846	0.7688	0.7361	2.1501	0.8566	0.888	0.461	0.3853	1.8523	1.0532	1.3434	0.1413	1.2212
Bacteria;Planctomycetes;Planctomycetia;Pirellulales	878	978	1843	731	766	664	442	802	444	891	87	338	1.2274	1.1555	1.9773	0.9088	1.0338	0.8319	0.7848	1.2048	0.7295	1.2898	0.105	0.4879
Bacteria;Proteobacteria;Betaproteobacteria;SC-I-84	531	697	554	497	456	957	1466	644	207	445	341	477	0.7423	0.8235	0.5944	0.6179	0.6154	1.199	2.6029	0.9675	0.3401	0.6442	0.4117	0.6886
Bacteria;Proteobacteria;Alphaproteobacteria;Ellin329	551	837	314	383	402	1090	231	984	158	331	394	1330	0.7702	0.9889	0.3369	0.4761	0.5425	1.3656	0.4101	1.4782	0.2596	0.4792	0.4757	1.9199
Bacteria;Verrucomicrobia;[Spartobacteria];[Chthoniobacterales]	497	393	951	866	510	983	1036	304	424	183	216	222	0.6948	0.4643	1.0203	1.0766	0.6883	1.2316	1.8394	0.4567	0.6967	0.2649	0.2608	0.3205
Bacteria;Nitrospirae;Nitrospira;Nitrospirales	256	2673	352	417	429	392	150	209	122	213	381	276	0.3579	3.1582	0.3777	0.5184	0.579	0.4911	0.2663	0.314	0.2005	0.3083	0.46	0.3984
Bacteria;Planctomycetes;Planctomycetia;Planctomycetales	321	640	511	501	607	591	365	491	57	148	94	250	0.4487	0.7562	0.5482	0.6228	0.8192	0.7404	0.6481	0.7376	0.0937	0.2143	0.1135	0.3609
Bacteria;Acidobacteria;Acidobacteria-6;iii1-15	89	486	146	218	197	859	1215	278	88	170	136	179	0.1244	0.5742	0.1566	0.271	0.2659	1.0762	2.1572	0.4176	0.1446	0.2461	0.1642	0.2584
Bacteria;Proteobacteria;Alphaproteobacteria;Rickettsiales	22	49	56	39	17	20	25	25	28	28	4081	16	0.0308	0.0579	0.0601	0.0485	0.0229	0.0251	0.0444	0.0376	0.046	0.0405	4.9277	0.0231
Bacteria;Chlamydiae;Chlamydiia;Chlamydiales	310	1280	326	293	236	247	18	222	161	329	79	508	0.4334	1.5124	0.3498	0.3643	0.3185	0.3095	0.032	0.3335	0.2645	0.4763	0.0954	0.7333
Bacteria;Proteobacteria;Alphaproteobacteria;Caulobacterales	357	391	128	104	127	820	478	773	60	141	145	161	0.4991	0.462	0.1373	0.1293	0.1714	1.0273	0.8487	1.1613	0.0986	0.2041	0.1751	0.2324
Bacteria;Bacteroidetes;Sphingobacteriia;Sphingobacteriales	491	150	189	116	118	492	917	204	151	56	337	223	0.6864	0.1772	0.2028	0.1442	0.1593	0.6164	1.6281	0.3065	0.2481	0.0811	0.4069	0.3219
Bacteria;Proteobacteria;Betaproteobacteria;Ellin6067	48	242	28	28	28	715	1007	247	51	181	361	324	0.0671	0.2859	0.03	0.0348	0.0378	0.8958	1.7879	0.3711	0.0838	0.262	0.4359	0.4677
Bacteria;Bacteroidetes;Flavobacteriia;Flavobacteriales	5	60	25	0	1	73	2127	21	19	23	31	45	0.007	0.0709	0.0268	0	0.0014	0.0915	3.7765	0.0315	0.0312	0.0333	0.0374	0.065
Bacteria;Proteobacteria;Gammaproteobacteria;Legionellales	487	510	166	337	323	408	41	198	125	91	63	159	0.6808	0.6026	0.1781	0.4189	0.4359	0.5112	0.0728	0.2974	0.2054	0.1317	0.0761	0.2295
Bacteria;Bacteroidetes;Cytophagia;Cytophagales	118	57	23	1	4	166	1279	54	11	46	15	87	0.165	0.0673	0.0247	0.0012	0.0054	0.208	2.2709	0.0811	0.0181	0.0666	0.0181	0.1256
Bacteria;Chloroflexi;Ktedonobacteria;Ktedonobacterales	1260	199	33	175	131	23	4	35	13	74	62	97	1.7614	0.2351	0.0354	0.2176	0.1768	0.0288	0.0071	0.0526	0.0214	0.1071	0.0749	0.14
Bacteria;Proteobacteria;Deltaproteobacteria;Syntrophobacterales	108	1128	49	73	103	303	76	38	35	40	150	43	0.151	1.3327	0.0526	0.0908	0.139	0.3796	0.1349	0.0571	0.0575	0.0579	0.1811	0.0621
Bacteria;Gemmatimonadetes;Gemmatimonadetes;Ellin5290	99	391	66	164	161	202	138	271	32	148	91	194	0.1384	0.462	0.0708	0.2039	0.2173	0.2531	0.245	0.4071	0.0526	0.2143	0.1099	0.28
Bacteria;Firmicutes;Bacilli;Lactobacillales	144	288	505	259	275	322	5	4	2	6	15	9	0.2013	0.3403	0.5418	0.322	0.3711	0.4034	0.0089	0.006	0.0033	0.0087	0.0181	0.013
Bacteria;Firmicutes;Clostridia;Clostridiales	68	107	191	159	119	181	41	200	146	92	251	89	0.0951	0.1264	0.2049	0.1977	0.1606	0.2268	0.0728	0.3005	0.2399	0.1332	0.3031	0.1285
Bacteria;Gemmatimonadetes;Gemmatimonadetes;Gemmatimonadales	19	8	1	0	0	75	732	161	83	125	64	64	0.0266	0.0095	0.0011	0	0	0.094	1.2997	0.2419	0.1364	0.181	0.0773	0.0924
Bacteria;Acidobacteria;[Chloracidobacteria];RB41	5	46	0	0	1	128	614	114	62	121	93	156	0.007	0.0544	0	0	0.0014	0.1604	1.0902	0.1713	0.1019	0.1752	0.1123	0.2252
Bacteria;Chloroflexi;Ktedonobacteria;B10-SB3A	89	25	262	120	88	60	23	71	336	104	14	71	0.1244	0.0295	0.2811	0.1492	0.1188	0.0752	0.0408	0.1067	0.5521	0.1506	0.0169	0.1025
Archaea;Crenarchaeota;MBGA;NRP-J	502	185	152	188	106	50	0	3	33	53	2	0	0.7017	0.2186	0.1631	0.2337	0.1431	0.0626	0	0.0045	0.0542	0.0767	0.0024	0
Bacteria;Verrucomicrobia;Opitutae;Opitutales	317	50	25	16	26	159	99	106	31	60	37	73	0.4431	0.0591	0.0268	0.0199	0.0351	0.1992	0.1758	0.1592	0.0509	0.0869	0.0447	0.1054
Bacteria;Proteobacteria;Betaproteobacteria;A21b	31	331	31	315	55	114	15	94	8	9	63	23	0.0433	0.3911	0.0333	0.3916	0.0742	0.1428	0.0266	0.1412	0.0131	0.013	0.0761	0.0332
Bacteria;Proteobacteria;Betaproteobacteria;MND1	70	231	9	67	43	152	121	51	29	40	76	70	0.0979	0.2729	0.0097	0.0833	0.058	0.1904	0.2148	0.0766	0.0476	0.0579	0.0918	0.101
Bacteria;Proteobacteria;Gammaproteobacteria;Enterobacteriales	121	34	83	224	88	212	93	6	11	3	8	73	0.1691	0.0402	0.089	0.2785	0.1188	0.2656	0.1651	0.009	0.0181	0.0043	0.0097	0.1054
Bacteria;Acidobacteria;iii1-8;32-20	9	448	72	56	47	121	19	28	5	21	77	38	0.0126	0.5293	0.0772	0.0696	0.0634	0.1516	0.0337	0.0421	0.0082	0.0304	0.093	0.0549
Bacteria;Verrucomicrobia;Verrucomicrobiae;Verrucomicrobiales	32	33	4	4	2	144	418	17	11	8	5	27	0.0447	0.039	0.0043	0.005	0.0027	0.1804	0.7422	0.0255	0.0181	0.0116	0.006	0.039
Bacteria;Actinobacteria;MB-A2-108;0319-7L14	97	209	11	6	49	41	23	19	84	49	101	45	0.1356	0.2469	0.0118	0.0075	0.0661	0.0514	0.0408	0.0285	0.138	0.0709	0.122	0.065
Bacteria;Armatimonadetes;[Fimbriimonadia];[Fimbriimonadales]	60	57	15	26	4	131	17	118	11	88	63	102	0.0839	0.0673	0.0161	0.0323	0.0054	0.1641	0.0302	0.1773	0.0181	0.1274	0.0761	0.1472
Archaea;Euryarchaeota;Thermoplasmata;E2	69	434	68	33	52	27	0	0	2	13	9	12	0.0965	0.5128	0.073	0.041	0.0702	0.0338	0	0	0.0033	0.0188	0.0109	0.0173
Bacteria;Chloroflexi;Thermomicrobia;JG30-KF-CM45	25	29	153	31	30	69	61	80	43	23	19	73	0.0349	0.0343	0.1642	0.0385	0.0405	0.0864	0.1083	0.1202	0.0707	0.0333	0.0229	0.1054
Bacteria;Chloroflexi;TK17;mle1-48	114	124	59	82	85	62	19	15	16	14	8	30	0.1594	0.1465	0.0633	0.1019	0.1147	0.0777	0.0337	0.0225	0.0263	0.0203	0.0097	0.0433
Bacteria;WS3;PRR-12;Sediment-1	21	179	8	0	18	156	64	10	7	14	73	20	0.0294	0.2115	0.0086	0	0.0243	0.1954	0.1136	0.015	0.0115	0.0203	0.0881	0.0289
Bacteria;Chloroflexi;Chloroflexi;[Roseiflexales]	6	162	5	3	4	25	81	121	18	27	19	47	0.0084	0.1914	0.0054	0.0037	0.0054	0.0313	0.1438	0.1818	0.0296	0.0391	0.0229	0.0678
Archaea;Crenarchaeota;Thaumarchaeota;Cenarchaeales	22	519	11	7	5	22	0	2	0	2	0	6	0.0308	0.6132	0.0118	0.0087	0.0067	0.0276	0	0.003	0	0.0029	0	0.0087
Bacteria;Armatimonadetes;Chthonomonadetes;Chthonomonadales	21	65	5	43	22	24	10	28	31	61	48	140	0.0294	0.0768	0.0054	0.0535	0.0297	0.0301	0.0178	0.0421	0.0509	0.0883	0.058	0.2021
Bacteria;Planctomycetes;Phycisphaerae;CPla-3	21	47	27	19	11	140	20	68	8	20	2	65	0.0294	0.0555	0.029	0.0236	0.0148	0.1754	0.0355	0.1022	0.0131	0.029	0.0024	0.0938
Bacteria;Acidobacteria;iii1-8;DS-18	32	85	13	96	31	131	14	18	3	5	31	11	0.0447	0.1004	0.0139	0.1193	0.0418	0.1641	0.0249	0.027	0.0049	0.0072	0.0374	0.0159
Bacteria;Armatimonadetes;Armatimonadia;FW68	28	40	49	29	13	58	0	47	61	21	11	63	0.0391	0.0473	0.0526	0.0361	0.0175	0.0727	0	0.0706	0.1002	0.0304	0.0133	0.0909
Bacteria;Planctomycetes;Phycisphaerae;Phycisphaerales	10	55	3	7	1	47	95	41	7	15	7	92	0.014	0.065	0.0032	0.0087	0.0014	0.0589	0.1687	0.0616	0.0115	0.0217	0.0085	0.1328
Bacteria;Chloroflexi;Anaerolineae;SBR1031	33	83	11	10	12	155	12	44	5	7	18	33	0.0461	0.0981	0.0118	0.0124	0.0162	0.1942	0.0213	0.0661	0.0082	0.0101	0.0217	0.0476
Bacteria;Elusimicrobia;Elusimicrobia;Elusimicrobiales	73	61	13	26	22	53	1	19	15	59	19	34	0.102	0.0721	0.0139	0.0323	0.0297	0.0664	0.0018	0.0285	0.0246	0.0854	0.0229	0.0491
Bacteria;Proteobacteria;Deltaproteobacteria;Bdellovibrionales	60	13	13	24	11	49	20	41	39	23	7	25	0.0839	0.0154	0.0139	0.0298	0.0148	0.0614	0.0355	0.0616	0.0641	0.0333	0.0085	0.0361
Bacteria;Gemmatimonadetes;Gemmatimonadetes;N1423WL	8	9	9	1	7	80	27	44	16	32	29	65	0.0112	0.0106	0.0097	0.0012	0.0094	0.1002	0.0479	0.0661	0.0263	0.0463	0.035	0.0938
Bacteria;Armatimonadetes;Chthonomonadetes;SJA-22	1	11	17	1	4	20	6	42	76	28	7	46	0.0014	0.013	0.0182	0.0012	0.0054	0.0251	0.0107	0.0631	0.1249	0.0405	0.0085	0.0664
Bacteria;Spirochaetes;Spirochaetes;Spirochaetales	110	92	0	7	4	31	0	4	3	16	1	17	0.1538	0.1087	0	0.0087	0.0054	0.0388	0	0.006	0.0049	0.0232	0.0012	0.0245
Bacteria;Chloroflexi;TK10;B07_WMSP1	9	78	32	14	33	57	10	26	8	5	11	8	0.0126	0.0922	0.0343	0.0174	0.0445	0.0714	0.0178	0.0391	0.0131	0.0072	0.0133	0.0116
Bacteria;Proteobacteria;Gammaproteobacteria;Pseudomonadales	6	19	20	5	6	59	90	2	2	2	40	3	0.0084	0.0224	0.0215	0.0062	0.0081	0.0739	0.1598	0.003	0.0033	0.0029	0.0483	0.0043
Bacteria;Acidobacteria;Acidobacteria-6;CCU21	8	51	3	0	2	60	59	14	10	6	9	9	0.0112	0.0603	0.0032	0	0.0027	0.0752	0.1048	0.021	0.0164	0.0087	0.0109	0.013
Bacteria;Acidobacteria;Sva0725;Sva0725	0	31	0	0	0	11	69	61	4	12	6	7	0	0.0366	0	0	0	0.0138	0.1225	0.0916	0.0066	0.0174	0.0072	0.0101
Bacteria;Proteobacteria;Betaproteobacteria;Rhodocyclales	31	19	1	4	4	100	9	14	5	8	14	13	0.0433	0.0224	0.0011	0.005	0.0054	0.1253	0.016	0.021	0.0082	0.0116	0.0169	0.0188
Bacteria;Chloroflexi;Thermomicrobia;Sphaerobacterales	13	7	3	32	34	10	10	38	25	7	2	8	0.0182	0.0083	0.0032	0.0398	0.0459	0.0125	0.0178	0.0571	0.0411	0.0101	0.0024	0.0115
Bacteria;Proteobacteria;Deltaproteobacteria;MIZ46	36	10	14	16	12	21	16	27	10	13	5	12	0.0503	0.0118	0.015	0.0199	0.0162	0.0263	0.0284	0.0406	0.0164	0.0188	0.006	0.0173
Bacteria;Bacteroidetes;Bacteroidia;Bacteroidales	12	21	81	3	2	8	8	8	4	5	53	6	0.0168	0.0248	0.0869	0.0037	0.0027	0.01	0.0142	0.012	0.0066	0.0072	0.064	0.0087
Bacteria;Planctomycetes;vadinHA49;DH61	5	0	0	0	0	3	108	10	1	3	1	22	0.007	0	0	0	0	0.0038	0.1918	0.015	0.0016	0.0043	0.0012	0.0318
Bacteria;Armatimonadetes;Armatimonadia;Armatimonadales	3	30	4	2	0	19	57	25	6	9	7	10	0.0042	0.0354	0.0043	0.0025	0	0.0238	0.1012	0.0376	0.0099	0.013	0.0085	0.0144
Bacteria;Proteobacteria;Gammaproteobacteria;Oceanospirillales	0	0	9	0	0	4	114	2	2	8	5	8	0	0	0.0097	0	0	0.005	0.2024	0.003	0.0033	0.0116	0.006	0.0115
Bacteria;Chloroflexi;Anaerolineae;A31	3	116	2	9	2	9	13	11	5	1	26	2	0.0042	0.1371	0.0021	0.0112	0.0027	0.0113	0.0231	0.0165	0.0082	0.0014	0.0314	0.0029
Bacteria;Proteobacteria;Alphaproteobacteria;Rhodobacterales	5	31	4	0	1	45	43	5	4	11	17	7	0.007	0.0366	0.0043	0	0.0014	0.0564	0.0764	0.0075	0.0066	0.0159	0.0205	0.0101
Bacteria;Gemmatimonadetes;Gemmatimonadetes;KD8-87	21	18	9	7	14	21	4	29	0	8	0	45	0.0294	0.0213	0.0097	0.0087	0.0189	0.0263	0.0071	0.0436	0	0.0116	0	0.065
Bacteria;Elusimicrobia;Elusimicrobia;FAC88	15	12	12	19	8	14	10	34	2	7	11	17	0.021	0.0142	0.0129	0.0236	0.0108	0.0175	0.0178	0.0511	0.0033	0.0101	0.0133	0.0245
Bacteria;Acidobacteria;Holophagae;Holophagales	69	26	8	4	5	10	1	3	8	1	4	13	0.0965	0.0307	0.0086	0.005	0.0067	0.0125	0.0018	0.0045	0.0131	0.0014	0.0048	0.0188
Bacteria;Cyanobacteria;4C0d-2;MLE1-12	45	10	29	10	1	12	3	4	3	20	4	9	0.0629	0.0118	0.0311	0.0124	0.0014	0.015	0.0053	0.006	0.0049	0.029	0.0048	0.013
Bacteria;Chloroflexi;TK10;AKYG885	4	21	11	13	9	31	11	13	3	7	2	8	0.0056	0.0248	0.0118	0.0162	0.0121	0.0388	0.0195	0.0195	0.0049	0.0101	0.0024	0.0115
Bacteria;Proteobacteria;Gammaproteobacteria;Thiotrichales	1	0	0	1	0	39	53	6	3	3	4	0	0.0014	0	0	0.0012	0	0.0489	0.0941	0.009	0.0049	0.0043	0.0048	0
Bacteria;Proteobacteria;Deltaproteobacteria;NB1-j	1	33	0	1	8	43	11	7	2	3	12	4	0.0014	0.039	0	0.0012	0.0108	0.0539	0.0195	0.0105	0.0033	0.0043	0.0145	0.0058
Bacteria;Chloroflexi;Ktedonobacteria;B12-WMSP1	21	1	26	6	11	6	0	12	11	5	3	15	0.0294	0.0012	0.0279	0.0075	0.0148	0.0075	0	0.018	0.0181	0.0072	0.0036	0.0217
Bacteria;Planctomycetes;OM190;agg27	0	3	0	0	0	28	51	1	1	6	1	0	0	0.0035	0	0	0	0.0351	0.0906	0.0015	0.0016	0.0087	0.0012	0
Bacteria;Acidobacteria;[Chloracidobacteria];DS-100	0	1	0	0	0	10	37	25	2	4	6	4	0	0.0012	0	0	0	0.0125	0.0657	0.0376	0.0033	0.0058	0.0072	0.0058
Bacteria;Fibrobacteres;Fibrobacteria;258ds10	44	6	0	2	3	13	11	6	1	2	5	4	0.0615	0.0071	0	0.0025	0.004	0.0163	0.0195	0.009	0.0016	0.0029	0.006	0.0058
Bacteria;Acidobacteria;[Chloracidobacteria];11-24	0	18	8	24	1	5	4	11	4	4	19	5	0	0.0213	0.0086	0.0298	0.0014	0.0063	0.0071	0.0165	0.0066	0.0058	0.0229	0.0072
Bacteria;Proteobacteria;Alphaproteobacteria;BD7-3	9	5	0	0	1	29	6	20	5	4	1	13	0.0126	0.0059	0	0	0.0014	0.0363	0.0107	0.03	0.0082	0.0058	0.0012	0.0188
Bacteria;Proteobacteria;Deltaproteobacteria;Spirobacillales	4	0	9	0	11	6	39	2	0	2	4	2	0.0056	0	0.0097	0	0.0148	0.0075	0.0692	0.003	0	0.0029	0.0048	0.0029
Bacteria;Cyanobacteria;Chloroplast;Chlorophyta	0	2	4	3	1	6	15	23	5	1	6	13	0	0.0024	0.0043	0.0037	0.0014	0.0075	0.0266	0.0346	0.0082	0.0014	0.0072	0.0188
Bacteria;Proteobacteria;Gammaproteobacteria;HTCC2188	3	8	0	0	0	42	22	2	1	0	4	0	0.0042	0.0095	0	0	0	0.0526	0.0391	0.003	0.0016	0	0.0048	0
Bacteria;TM7;TM7-3;I025	0	81	0	1	0	1	5	0	0	4	0	0	0	0.0957	0	0.0012	0	0.0013	0.0089	0	0	0.0058	0	0
Bacteria;Cyanobacteria;Oscillatoriophycideae;Oscillatoriales	0	0	0	14	0	1	3	24	12	9	8	5	0	0	0	0.0174	0	0.0013	0.0053	0.0361	0.0197	0.013	0.0097	0.0072
Bacteria;TM7;TM7-3;EW055	5	16	31	5	17	5	5	0	1	2	0	0	0.007	0.0189	0.0333	0.0062	0.0229	0.0063	0.0089	0	0.0016	0.0029	0	0
Bacteria;Proteobacteria;Gammaproteobacteria;Alteromonadales	5	1	5	0	0	1	35	2	0	1	0	16	0.007	0.0012	0.0054	0	0	0.0013	0.0621	0.003	0	0.0014	0	0.0231
Bacteria;Proteobacteria;Betaproteobacteria;Neisseriales	21	19	1	1	1	22	2	0	0	1	6	5	0.0294	0.0225	0.0011	0.0012	0.0014	0.0276	0.0036	0	0	0.0014	0.0072	0.0072
Bacteria;Acidobacteria;[Chloracidobacteria];PK29	1	2	0	0	3	14	12	7	5	14	5	7	0.0014	0.0024	0	0	0.004	0.0175	0.0213	0.0105	0.0082	0.0203	0.006	0.0101
Bacteria;Chloroflexi;Anaerolineae;Caldilineales	2	2	1	0	0	18	17	0	7	3	7	11	0.0028	0.0024	0.0011	0	0	0.0226	0.0302	0	0.0115	0.0043	0.0085	0.0159
Bacteria;Chloroflexi;Thermomicrobia;AKYG1722	4	0	0	1	0	0	33	9	0	2	1	5	0.0056	0	0	0.0012	0	0	0.0586	0.0135	0	0.0029	0.0012	0.0072
Bacteria;Chloroflexi;Chloroflexi;AKIW781	0	32	0	0	0	0	2	1	3	7	8	14	0	0.0378	0	0	0	0	0.0036	0.0015	0.0049	0.0101	0.0097	0.0202
Bacteria;Proteobacteria;Betaproteobacteria;IS-44	1	0	0	0	0	14	24	0	1	10	2	3	0.0014	0	0	0	0	0.0175	0.0426	0	0.0016	0.0145	0.0024	0.0043
Bacteria;Cyanobacteria;Synechococcophycideae;Pseudanabaenales	0	13	0	0	0	0	9	20	1	7	2	5	0	0.0154	0	0	0	0	0.016	0.03	0.0016	0.0101	0.0024	0.0072
Bacteria;Planctomycetes;OM190;CL500-15	2	6	0	0	0	4	31	3	1	1	1	1	0.0028	0.0071	0	0	0	0.005	0.055	0.0045	0.0016	0.0014	0.0012	0.0014
Bacteria;Proteobacteria;Deltaproteobacteria;Desulfuromonadales	2	3	1	1	0	48	2	0	0	1	0	0	0.0028	0.0035	0.0011	0.0012	0	0.0601	0.0036	0	0	0.0014	0	0
Bacteria;Chloroflexi;Thermomicrobia;Ellin6537	0	1	9	6	4	5	1	16	6	2	2	1	0	0.0012	0.0097	0.0075	0.0054	0.0063	0.0018	0.024	0.0099	0.0029	0.0024	0.0014
Bacteria;Verrucomicrobia;[Methylacidiphilae];Methylacidiphilales	10	0	8	1	11	11	2	6	0	2	2	1	0.014	0	0.0086	0.0012	0.0148	0.0138	0.0036	0.009	0	0.0029	0.0024	0.0014
Bacteria;Elusimicrobia;Elusimicrobia;IIb	4	1	1	1	1	2	9	13	0	4	5	7	0.0056	0.0012	0.0011	0.0012	0.0014	0.0025	0.016	0.0195	0	0.0058	0.006	0.0101
Bacteria;Cyanobacteria;Chloroplast;Stramenopiles	2	8	8	0	0	3	8	8	2	2	3	4	0.0028	0.0095	0.0086	0	0	0.0038	0.0142	0.012	0.0033	0.0029	0.0036	0.0058
Bacteria;Chloroflexi;Anaerolineae;Anaerolineales	0	25	4	1	1	17	1	0	0	0	2	3	0	0.0295	0.0043	0.0012	0.0014	0.0213	0.0018	0	0	0	0.0024	0.0043
Bacteria;WS3;PRR-12;LD1-PA13	0	0	0	0	0	24	19	0	0	0	0	0	0	0	0	0	0	0.0301	0.0337	0	0	0	0	0
Bacteria;Planctomycetes;vadinHA49;p04_C01	4	3	0	3	2	3	2	11	1	3	2	11	0.0056	0.0035	0	0.0037	0.0027	0.0038	0.0036	0.0165	0.0016	0.0043	0.0024	0.0159
Bacteria;NC10;12-24;JH-WHS47	0	37	1	0	0	2	1	1	3	2	1	0	0	0.0437	0.0011	0	0	0.0025	0.0018	0.0015	0.0049	0.0029	0.0012	0
Archaea;Crenarchaeota;Thaumarchaeota;Nitrososphaerales	0	47	0	2	0	0	0	0	0	0	0	0	0	0.0555	0	0.0025	0	0	0	0	0	0	0	0
Bacteria;Actinobacteria;Coriobacteriia;Coriobacteriales	1	9	35	1	0	0	0	3	1	0	0	0	0.0014	0.0106	0.0376	0.0012	0	0	0	0.0045	0.0016	0	0	0
Bacteria;Acidobacteria;Solibacteres;JH-WHS99	1	22	4	1	0	3	0	7	0	1	5	1	0.0014	0.026	0.0043	0.0012	0	0.0038	0	0.0105	0	0.0014	0.006	0.0014
Bacteria;Chloroflexi;Anaerolineae;H39	2	29	0	0	2	0	0	2	0	0	4	4	0.0028	0.0343	0	0	0.0027	0	0	0.003	0	0	0.0048	0.0058
Bacteria;Proteobacteria;Gammaproteobacteria;Vibrionales	1	8	12	4	4	9	0	0	3	0	0	0	0.0014	0.0095	0.0129	0.005	0.0054	0.0113	0	0	0.0049	0	0	0
Bacteria;Proteobacteria;Gammaproteobacteria;34P16	0	0	0	0	0	12	19	0	0	0	0	0	0	0	0	0	0	0.015	0.0337	0	0	0	0	0
Bacteria;Proteobacteria;Gammaproteobacteria;Aeromonadales	0	2	0	1	1	18	3	0	1	0	5	5	0	0.0024	0	0.0012	0.0014	0.0226	0.0053	0	0.0016	0	0.006	0.0072
Bacteria;Acidobacteria;iii1-8;SJA-36	0	5	0	0	1	7	1	6	1	1	7	5	0	0.0059	0	0	0.0014	0.0088	0.0018	0.009	0.0016	0.0014	0.0085	0.0072
Bacteria;Acidobacteria;DA052;E29	0	34	0	1	0	0	0	0	0	0	3	0	0	0.0402	0	0.0012	0	0	0	0	0	0	0.0036	0
Bacteria;Proteobacteria;Betaproteobacteria;Methylophilales	4	0	0	1	1	5	2	3	0	5	9	2	0.0056	0	0	0.0012	0.0014	0.0063	0.0036	0.0045	0	0.0072	0.0109	0.0029
Bacteria;Proteobacteria;Deltaproteobacteria;Desulfovibrionales	3	0	0	0	0	10	1	3	0	4	10	0	0.0042	0	0	0	0	0.0125	0.0018	0.0045	0	0.0058	0.0121	0
Bacteria;Verrucomicrobia;Opitutae;[Cerasicoccales]	0	0	0	0	0	14	3	0	0	0	7	6	0	0	0	0	0	0.0175	0.0053	0	0	0	0.0085	0.0087
Bacteria;Actinobacteria;Actinobacteria;Micrococcales	4	16	0	0	0	0	0	0	0	4	7	0	0.0056	0.0189	0	0	0	0	0	0	0	0.0058	0.0085	0
Bacteria;Verrucomicrobia;[Methylacidiphilae];S-BQ2-57	0	15	0	3	2	2	0	1	0	1	6	0	0	0.0177	0	0.0037	0.0027	0.0025	0	0.0015	0	0.0014	0.0072	0
Bacteria;Proteobacteria;Deltaproteobacteria;Sva0853	0	20	0	0	0	10	0	0	0	0	0	0	0	0.0236	0	0	0	0.0125	0	0	0	0	0	0
Bacteria;Proteobacteria;Betaproteobacteria;Procabacteriales	18	0	0	0	0	4	0	0	0	0	0	3	0.0252	0	0	0	0	0.005	0	0	0	0	0	0.0043
Bacteria;Planctomycetes;Planctomycetia;B97	0	0	0	0	0	2	17	0	1	0	0	0	0	0	0	0	0	0.0025	0.0302	0	0.0016	0	0	0
Bacteria;Proteobacteria;Betaproteobacteria;Nitrosomonadales	1	1	0	0	0	0	3	2	4	3	4	4	0.0014	0.0012	0	0	0	0	0.0053	0.003	0.0066	0.0043	0.0048	0.0058
Bacteria;Chlorobi;Ignavibacteria;Ignavibacteriales	2	16	0	0	0	2	0	0	0	0	4	0	0.0028	0.0189	0	0	0	0.0025	0	0	0	0	0.0048	0
Bacteria;Firmicutes;Clostridia;OPB54	0	0	0	12	3	0	0	0	3	3	0	0	0	0	0	0.0149	0.004	0	0	0	0.0049	0.0043	0	0
Bacteria;Proteobacteria;Deltaproteobacteria;FAC87	3	4	0	0	2	1	0	3	3	0	2	1	0.0042	0.0047	0	0	0.0027	0.0013	0	0.0045	0.0049	0	0.0024	0.0014
Bacteria;Chloroflexi;Chloroflexi;Herpetosiphonales	0	0	0	0	0	0	0	15	0	2	0	0	0	0	0	0	0	0	0	0.0225	0	0.0029	0	0
Bacteria;Elusimicrobia;Elusimicrobia;MVP-88	6	3	0	0	0	4	0	0	0	0	7	0	0.0084	0.0035	0	0	0	0.005	0	0	0	0	0.0085	0
Bacteria;Gemmatimonadetes;Gemmatimonadetes;C114	0	7	0	0	0	3	4	1	0	0	0	3	0	0.0083	0	0	0	0.0038	0.0071	0.0015	0	0	0	0.0043
Archaea;Euryarchaeota;Methanomicrobia;Methanocellales	0	13	0	2	2	0	0	1	0	0	0	0	0	0.0154	0	0.0025	0.0027	0	0	0.0015	0	0	0	0
Bacteria;Cyanobacteria;4C0d-2;SM1D11	0	4	0	0	0	0	3	4	3	0	1	0	0	0.0047	0	0	0	0	0.0053	0.006	0.0049	0	0.0012	0
Bacteria;Planctomycetes;C6;MVS-107	0	5	0	0	0	1	1	5	0	1	0	2	0	0.0059	0	0	0	0.0013	0.0018	0.0075	0	0.0014	0	0.0029
Bacteria;Planctomycetes;Phycisphaerae;Pla1	1	12	0	0	0	3	0	0	0	0	0	0	0.0014	0.0142	0	0	0	0.0038	0	0	0	0	0	0
Bacteria;Chloroflexi;Anaerolineae;CFB-26	0	4	0	0	0	10	1	0	0	0	0	0	0	0.0047	0	0	0	0.0125	0.0018	0	0	0	0	0
Bacteria;OP11;WCHB1-64;d153	0	0	0	0	0	13	0	0	0	0	0	0	0	0	0	0	0	0.0163	0	0	0	0	0	0
Bacteria;Proteobacteria;Deltaproteobacteria;Desulfobacterales	0	1	0	0	0	12	0	0	0	0	0	0	0	0.0012	0	0	0	0.015	0	0	0	0	0	0
Bacteria;Proteobacteria;Deltaproteobacteria;[Entotheonellales]	1	12	0	0	0	0	0	0	0	0	0	0	0.0014	0.0142	0	0	0	0	0	0	0	0	0	0
Bacteria;Proteobacteria;TA18;PHOS-HD29	0	0	0	0	0	0	6	3	0	0	0	0	0	0	0	0	0	0	0.0107	0.0045	0	0	0	0
Bacteria;TM6;SJA-4;S1198	3	1	0	1	0	2	0	4	0	0	0	0	0.0042	0.0012	0	0.0012	0	0.0025	0	0.006	0	0	0	0
Bacteria;Planctomycetes;Phycisphaerae;CCM11a	0	8	0	0	0	0	0	0	2	0	1	0	0	0.0095	0	0	0	0	0	0	0.0033	0	0.0012	0
Bacteria;[Thermi];Deinococci;Deinococcales	0	2	0	3	0	0	2	0	2	0	0	0	0	0.0024	0	0.0037	0	0	0.0036	0	0.0033	0	0	0
Bacteria;Actinobacteria;Actinobacteria;Bifidobacteriales	0	0	0	0	0	3	0	0	0	1	0	5	0	0	0	0	0	0.0038	0	0	0	0.0014	0	0.0072
Bacteria;Fusobacteria;Fusobacteriia;Fusobacteriales	0	0	0	0	0	6	0	0	0	3	0	0	0	0	0	0	0	0.0075	0	0	0	0.0043	0	0
Bacteria;Chloroflexi;Anaerolineae;SJA-15	0	10	0	0	0	0	0	0	0	0	0	0	0	0.0118	0	0	0	0	0	0	0	0	0	0
Bacteria;Cyanobacteria;Nostocophycideae;Nostocales	0	0	0	0	0	0	0	6	0	0	2	0	0	0	0	0	0	0	0	0.009	0	0	0.0024	0
Bacteria;Proteobacteria;Gammaproteobacteria;Pasteurellales	0	0	9	0	0	0	0	0	0	0	0	0	0	0	0.0097	0	0	0	0	0	0	0	0	0
Archaea;[Parvarchaeota];[Parvarchaea];WCHD3-30	0	8	0	0	0	0	0	0	0	0	0	0	0	0.0095	0	0	0	0	0	0	0	0	0	0
Bacteria;Proteobacteria;Gammaproteobacteria;Chromatiales	0	1	0	0	0	1	0	3	0	0	0	1	0	0.0012	0	0	0	0.0013	0	0.0045	0	0	0	0.0014
Bacteria;Proteobacteria;Gammaproteobacteria;Methylococcales	0	5	0	0	0	2	0	0	0	0	0	0	0	0.0059	0	0	0	0.0025	0	0	0	0	0	0
Bacteria;Acidobacteria;[Chloracidobacteria];Ellin7246	0	5	0	1	0	0	0	0	0	0	1	0	0	0.0059	0	0.0012	0	0	0	0	0	0	0.0012	0
Bacteria;Spirochaetes;[Leptospirae];[Leptospirales]	5	1	0	0	0	0	0	0	0	0	0	0	0.007	0.0012	0	0	0	0	0	0	0	0	0	0
Bacteria;Firmicutes;Clostridia;Thermoanaerobacterales	0	0	0	0	0	0	0	0	0	0	6	0	0	0	0	0	0	0	0	0	0	0	0.0072	0
Bacteria;TM7;TM7-3;CW040	0	6	0	0	0	0	0	0	0	0	0	0	0	0.0071	0	0	0	0	0	0	0	0	0	0
Bacteria;Lentisphaerae;[Lentisphaeria];Lentisphaerales	0	6	0	0	0	0	0	0	0	0	0	0	0	0.0071	0	0	0	0	0	0	0	0	0	0
Archaea;[Parvarchaeota];[Micrarchaea];[Micrarchaeles]	0	2	4	0	0	0	0	0	0	0	0	0	0	0.0024	0.0043	0	0	0	0	0	0	0	0	0
Bacteria;Chloroflexi;Chloroflexi;Chloroflexales	0	0	0	0	0	0	3	0	0	0	1	0	0	0	0	0	0	0	0.0053	0	0	0	0.0012	0
Bacteria;Armatimonadetes;SJA-176;GAB-B06	0	0	6	0	0	0	0	0	0	0	0	0	0	0	0.0064	0	0	0	0	0	0	0	0	0
Bacteria;Synergistetes;Synergistia;Synergistales	0	0	0	0	0	0	0	0	0	0	5	0	0	0	0	0	0	0	0	0	0	0	0.006	0
Bacteria;Chlorobi;BSV26;PK329	0	5	0	0	0	0	0	0	0	0	0	0	0	0.0059	0	0	0	0	0	0	0	0	0	0
Bacteria;Chloroflexi;Ktedonobacteria;Elev-1554	0	3	0	0	0	0	0	1	0	0	0	0	0	0.0035	0	0	0	0	0	0.0015	0	0	0	0
Archaea;Crenarchaeota;MCG;pGrfC26	0	2	0	0	0	2	0	0	0	0	0	0	0	0.0024	0	0	0	0.0025	0	0	0	0	0	0
Bacteria;NC10;12-24;Methylomirabiliales	0	4	0	0	0	0	0	0	0	0	0	0	0	0.0047	0	0	0	0	0	0	0	0	0	0
Bacteria;Chloroflexi;Anaerolineae;Ardenscatenales	0	0	0	0	0	0	0	1	0	0	0	2	0	0	0	0	0	0	0	0.0015	0	0	0	0.0029
Bacteria;Chloroflexi;Anaerolineae;WCHB1-50	0	0	0	0	0	0	2	0	0	0	0	0	0	0	0	0	0	0	0.0036	0	0	0	0	0
Bacteria;Proteobacteria;Deltaproteobacteria;BPC076	0	3	0	0	0	0	0	0	0	0	0	0	0	0.0035	0	0	0	0	0	0	0	0	0	0
Bacteria;Firmicutes;Clostridia;Halanaerobiales	0	0	0	0	0	0	0	0	2	0	0	0	0	0	0	0	0	0	0	0	0.0033	0	0	0
Bacteria;Actinobacteria;Nitriliruptoria;Nitriliruptorales	0	0	0	0	0	0	0	0	0	0	0	2	0	0	0	0	0	0	0	0	0	0	0	0.0029
Bacteria;Tenericutes;Mollicutes;Mycoplasmatales	0	0	0	0	0	2	0	0	0	0	0	0	0	0	0	0	0	0.0025	0	0	0	0	0	0
Bacteria;Chlorobi;BSV26;C20	0	2	0	0	0	0	0	0	0	0	0	0	0	0.0024	0	0	0	0	0	0	0	0	0	0
Bacteria;Planctomycetes;Phycisphaerae;mle1-8	0	2	0	0	0	0	0	0	0	0	0	0	0	0.0024	0	0	0	0	0	0	0	0	0	0
Bacteria;Planctomycetes;Phycisphaerae;S-70	0	2	0	0	0	0	0	0	0	0	0	0	0	0.0024	0	0	0	0	0	0	0	0	0	0
Bacteria;Chloroflexi;Anaerolineae;S0208	0	0	0	0	0	0	0	0	0	0	2	0	0	0	0	0	0	0	0	0	0	0	0.0024	0
Bacteria;Chloroflexi;Anaerolineae;SHA-20	0	2	0	0	0	0	0	0	0	0	0	0	0	0.0024	0	0	0	0	0	0	0	0	0	0
Bacteria;Proteobacteria;Betaproteobacteria;Thiobacterales	0	2	0	0	0	0	0	0	0	0	0	0	0	0.0024	0	0	0	0	0	0	0	0	0	0
Bacteria;Actinobacteria;Actinobacteria;Actinomycetales;Streptomycetaceae	4119	8320	4147	5910	3790	2812	1125	2864	1785	3471	26058	6686	5.7579	9.8301	4.4492	7.3474	5.1151	3.523	1.9974	4.3025	2.9329	5.0248	31.4642	9.6514
Bacteria;Proteobacteria;Gammaproteobacteria;Xanthomonadales;Xanthomonadaceae	3319	4388	8576	3944	4776	4102	11169	2706	5524	3892	1936	3828	4.6396	5.1844	9.201	4.9032	6.4458	5.1392	19.8306	4.0651	9.0763	5.6342	2.3377	5.5258
Bacteria;Actinobacteria;Thermoleophilia;Gaiellales;Gaiellaceae	2008	2945	4241	1660	2575	2418	1064	3282	4869	10744	1190	2327	2.807	3.4795	4.5501	2.0637	3.4753	3.0294	1.8891	4.9304	8.0001	15.5534	1.4369	3.3591
Bacteria;Proteobacteria;Betaproteobacteria;Burkholderiales;Burkholderiaceae	6047	1335	1272	1783	894	9388	260	848	636	434	5231	4239	8.4531	1.5773	1.3647	2.2166	1.2066	11.7618	0.4616	1.2739	1.045	0.6283	6.3163	6.1191
Bacteria;Acidobacteria;Acidobacteriia;Acidobacteriales;Koribacteraceae	1967	2717	2210	3996	1905	2899	254	4220	2146	3715	2856	2082	2.7497	3.2101	2.3711	4.9679	2.571	3.632	0.451	6.3396	3.526	5.378	3.4485	3.0054
Bacteria;Proteobacteria;Gammaproteobacteria;Xanthomonadales;Sinobacteraceae	2463	1808	3655	2142	2744	1658	800	1186	976	3644	785	1521	3.443	2.1362	3.9214	2.663	3.7034	2.0772	1.4204	1.7817	1.6036	5.2752	0.9479	2.1956
Bacteria;Proteobacteria;Alphaproteobacteria;Rhodospirillales;Rhodospirillaceae	2460	2449	2616	2585	3049	2125	1155	1379	591	1343	811	1186	3.4388	2.8935	2.8067	3.2137	4.115	2.6623	2.0507	2.0716	0.971	1.9442	0.9792	1.712
Bacteria;Acidobacteria;Acidobacteriia;Acidobacteriales;Acidobacteriaceae	1939	1044	1666	871	1224	1842	379	2196	893	2277	708	2495	2.7105	1.2335	1.7874	1.0828	1.6519	2.3078	0.6729	3.299	1.4673	3.2963	0.8549	3.6016
Bacteria;Chloroflexi;Ktedonobacteria;Thermogemmatisporales;Thermogemmatisporaceae	1141	1075	1992	1589	1679	957	125	656	1419	808	732	1106	1.595	1.2701	2.1372	1.9755	2.266	1.199	0.2219	0.9855	2.3315	1.1697	0.8839	1.5965
Bacteria;Proteobacteria;Alphaproteobacteria;Sphingomonadales;Sphingomonadaceae	813	1002	482	239	331	2256	2920	790	336	445	758	945	1.1365	1.1839	0.5171	0.2971	0.4467	2.8264	5.1845	1.1868	0.5521	0.6442	0.9153	1.3641
Bacteria;Proteobacteria;Alphaproteobacteria;Rhizobiales;Hyphomicrobiaceae	1161	1770	1022	966	1092	2145	529	1163	331	446	467	846	1.623	2.0913	1.0965	1.2009	1.4738	2.6874	0.9392	1.7471	0.5439	0.6456	0.5639	1.2212
Bacteria;Proteobacteria;Alphaproteobacteria;Rhodospirillales;Acetobacteraceae	1001	918	2612	1367	1380	1174	335	808	918	530	153	786	1.3993	1.0846	2.8024	1.6995	1.8625	1.4708	0.5948	1.2138	1.5083	0.7672	0.1847	1.1346
Bacteria;Proteobacteria;Alphaproteobacteria;Rhizobiales;Bradyrhizobiaceae	1407	551	667	650	835	1554	434	1257	264	362	998	1056	1.9668	0.651	0.7156	0.8081	1.1269	1.9469	0.7706	1.8884	0.4338	0.524	1.2051	1.5244
Bacteria;Planctomycetes;Planctomycetia;Gemmatales;Gemmataceae	631	1195	1987	1215	1058	773	328	1247	398	341	264	582	0.8821	1.4119	2.1318	1.5105	1.4279	0.9685	0.5824	1.8733	0.6539	0.4936	0.3188	0.8401
Bacteria;Bacteroidetes;[Saprospirae];[Saprospirales];Chitinophagaceae	1448	609	445	227	253	1183	1440	679	188	395	545	1081	2.0242	0.7195	0.4774	0.2822	0.3415	1.4821	2.5567	1.02	0.3089	0.5718	0.6581	1.5605
Bacteria;Planctomycetes;Planctomycetia;Pirellulales;Pirellulaceae	878	978	1843	731	766	664	442	802	444	891	87	338	1.2274	1.1555	1.9773	0.9088	1.0338	0.8319	0.7848	1.2048	0.7295	1.2898	0.105	0.4879
Bacteria;Acidobacteria;Solibacteres;Solibacterales;Solibacteraceae	467	860	968	1124	865	1102	162	1233	273	359	339	1056	0.6528	1.0161	1.0385	1.3974	1.1674	1.3806	0.2876	1.8523	0.4486	0.5197	0.4093	1.5244
Bacteria;Firmicutes;Bacilli;Bacillales;Alicyclobacillaceae	704	2506	159	2098	567	260	48	177	113	102	199	225	0.9841	2.9608	0.1706	2.6083	0.7652	0.3257	0.0852	0.2659	0.1857	0.1477	0.2403	0.3248
Bacteria;Verrucomicrobia;[Spartobacteria];[Chthoniobacterales];[Chthoniobacteraceae]	497	393	951	866	510	983	1036	304	424	183	216	219	0.6948	0.4643	1.0203	1.0766	0.6883	1.2316	1.8394	0.4567	0.6967	0.2649	0.2608	0.3161
Bacteria;Actinobacteria;Thermoleophilia;Solirubrobacterales;Conexibacteraceae	457	492	1708	543	523	217	30	773	481	734	68	546	0.6388	0.5813	1.8325	0.6751	0.7059	0.2719	0.0533	1.1613	0.7903	1.0626	0.0821	0.7882
Bacteria;Planctomycetes;Planctomycetia;Gemmatales;Isosphaeraceae	423	737	1037	679	1145	306	154	736	132	121	113	265	0.5913	0.8708	1.1126	0.8441	1.5453	0.3834	0.2734	1.1057	0.2169	0.1752	0.1364	0.3825
Bacteria;Actinobacteria;Actinobacteria;Actinomycetales;Microbacteriaceae	221	524	1320	319	755	377	193	238	215	535	124	430	0.3089	0.6191	1.4162	0.3966	1.019	0.4723	0.3427	0.3575	0.3533	0.7745	0.1497	0.6207
Bacteria;Actinobacteria;Actinobacteria;Actinomycetales;Micromonosporaceae	32	928	89	60	102	243	1039	983	206	207	324	403	0.0447	1.0964	0.0955	0.0746	0.1377	0.3044	1.8448	1.4767	0.3385	0.2997	0.3912	0.5817
Bacteria;Actinobacteria;Actinobacteria;Actinomycetales;Actinospicaceae	519	576	605	359	252	86	20	315	74	290	529	1050	0.7255	0.6805	0.6491	0.4463	0.3401	0.1077	0.0355	0.4732	0.1216	0.4198	0.6387	1.5157
Bacteria;Planctomycetes;Planctomycetia;Planctomycetales;Planctomycetaceae	321	640	511	501	607	591	365	491	57	148	94	250	0.4487	0.7562	0.5482	0.6228	0.8192	0.7404	0.6481	0.7376	0.0937	0.2143	0.1135	0.3609
Bacteria;Actinobacteria;Actinobacteria;Actinomycetales;Nocardioidaceae	629	483	631	244	207	490	494	289	171	225	456	206	0.8793	0.5707	0.677	0.3033	0.2794	0.6139	0.8771	0.4342	0.281	0.3257	0.5506	0.2974
Bacteria;Proteobacteria;Betaproteobacteria;Burkholderiales;Comamonadaceae	462	173	63	20	36	798	1410	338	35	45	137	115	0.6458	0.2044	0.0676	0.0249	0.0486	0.9998	2.5035	0.5078	0.0575	0.0651	0.1654	0.166
Bacteria;Proteobacteria;Alphaproteobacteria;Rhizobiales;Rhizobiaceae	1313	52	71	104	41	169	172	1010	144	103	506	175	1.8354	0.0614	0.0762	0.1293	0.0553	0.2117	0.3054	1.5173	0.2366	0.1491	0.611	0.2526
Bacteria;Actinobacteria;Actinobacteria;Actinomycetales;Frankiaceae	226	166	828	160	176	142	94	559	318	505	230	496	0.3159	0.1961	0.8883	0.1989	0.2375	0.1779	0.1669	0.8398	0.5225	0.7311	0.2777	0.716
Bacteria;Proteobacteria;Alphaproteobacteria;Rickettsiales;mitochondria	5	5	31	33	7	3	22	14	25	26	4075	11	0.007	0.0059	0.0333	0.041	0.0094	0.0038	0.0391	0.021	0.0411	0.0376	4.9204	0.0159
Bacteria;Proteobacteria;Alphaproteobacteria;Caulobacterales;Caulobacteraceae	357	391	128	104	127	820	478	773	60	141	145	161	0.4991	0.462	0.1373	0.1293	0.1714	1.0273	0.8487	1.1613	0.0986	0.2041	0.1751	0.2324
Bacteria;Actinobacteria;Actinobacteria;Actinomycetales;Micrococcaceae	774	305	119	474	76	688	34	278	60	302	245	145	1.082	0.3604	0.1277	0.5893	0.1026	0.862	0.0604	0.4176	0.0986	0.4372	0.2958	0.2093
Bacteria;Proteobacteria;Alphaproteobacteria;Rhizobiales;Methylocystaceae	171	172	402	674	701	294	39	300	363	37	64	184	0.239	0.2032	0.4313	0.8379	0.9461	0.3683	0.0692	0.4507	0.5964	0.0536	0.0773	0.2656
Bacteria;Nitrospirae;Nitrospira;Nitrospirales;Nitrospiraceae	212	919	339	334	389	320	85	172	87	181	184	231	0.2964	1.0858	0.3637	0.4152	0.525	0.4009	0.1509	0.2584	0.1429	0.262	0.2222	0.3335
Bacteria;Proteobacteria;Betaproteobacteria;Burkholderiales;Oxalobacteraceae	522	30	17	39	74	732	141	380	79	66	1055	193	0.7297	0.0354	0.0182	0.0485	0.0999	0.9171	0.2503	0.5709	0.1298	0.0955	1.2739	0.2786
Bacteria;Bacteroidetes;Sphingobacteriia;Sphingobacteriales;Sphingobacteriaceae	426	125	181	114	105	446	672	187	131	33	310	172	0.5955	0.1477	0.1942	0.1417	0.1417	0.5588	1.1931	0.2809	0.2152	0.0478	0.3743	0.2483
Bacteria;Bacteroidetes;Flavobacteriia;Flavobacteriales;Flavobacteriaceae	0	58	20	0	0	65	2071	21	18	22	31	32	0	0.0685	0.0215	0	0	0.0814	3.6771	0.0315	0.0296	0.0318	0.0374	0.0462
Bacteria;Verrucomicrobia;[Pedosphaerae];[Pedosphaerales];Ellin515	77	169	175	172	142	361	32	601	37	86	89	382	0.1076	0.1997	0.1878	0.2138	0.1916	0.4523	0.0568	0.9029	0.0608	0.1245	0.1075	0.5514
Bacteria;Proteobacteria;Gammaproteobacteria;Legionellales;Coxiellaceae	388	434	136	279	274	315	31	148	116	83	45	129	0.5424	0.5128	0.1459	0.3468	0.3698	0.3947	0.055	0.2223	0.1906	0.1202	0.0543	0.1862
Bacteria;Bacteroidetes;Cytophagia;Cytophagales;Cytophagaceae	115	57	18	1	4	166	1268	54	11	46	15	87	0.1608	0.0673	0.0193	0.0012	0.0054	0.208	2.2513	0.0811	0.0181	0.0666	0.0181	0.1256
Bacteria;Nitrospirae;Nitrospira;Nitrospirales;0319-6A21	44	1739	13	83	39	72	65	32	33	31	193	45	0.0615	2.0546	0.0139	0.1032	0.0526	0.0902	0.1154	0.0481	0.0542	0.0449	0.233	0.065
Bacteria;Verrucomicrobia;[Pedosphaerae];[Pedosphaerales];auto67_4W	260	57	378	237	221	184	33	247	190	184	63	83	0.3635	0.0673	0.4056	0.2946	0.2983	0.2305	0.0586	0.3711	0.3122	0.2664	0.0761	0.1198
Bacteria;Chloroflexi;Ktedonobacteria;Ktedonobacterales;Ktedonobacteraceae	1260	199	33	175	131	23	4	35	13	74	62	97	1.7614	0.2351	0.0354	0.2176	0.1768	0.0288	0.0071	0.0526	0.0214	0.1071	0.0749	0.14
Bacteria;Proteobacteria;Alphaproteobacteria;Rhizobiales;Phyllobacteriaceae	476	91	78	64	81	344	105	67	34	59	456	187	0.6654	0.1075	0.0837	0.0796	0.1093	0.431	0.1864	0.1007	0.0559	0.0854	0.5506	0.2699
Bacteria;Proteobacteria;Deltaproteobacteria;Syntrophobacterales;Syntrophobacteraceae	108	1121	49	73	103	301	74	38	35	40	149	43	0.151	1.3245	0.0526	0.0908	0.139	0.3771	0.1314	0.0571	0.0575	0.0579	0.1799	0.0621
Bacteria;Actinobacteria;Actinobacteria;Actinomycetales;Mycobacteriaceae	74	250	233	37	121	64	212	324	96	113	76	137	0.1034	0.2954	0.25	0.046	0.1633	0.0802	0.3764	0.4867	0.1577	0.1636	0.0918	0.1978
Bacteria;Actinobacteria;Acidimicrobiia;Acidimicrobiales;EB1017	58	176	114	82	91	204	176	241	69	90	142	217	0.0811	0.2079	0.1223	0.1019	0.1228	0.2556	0.3125	0.362	0.1134	0.1303	0.1715	0.3132
Bacteria;Proteobacteria;Deltaproteobacteria;Myxococcales;Haliangiaceae	69	209	21	38	64	233	318	163	27	119	66	204	0.0965	0.2469	0.0225	0.0472	0.0864	0.2919	0.5646	0.2449	0.0444	0.1723	0.0797	0.2945
Bacteria;Firmicutes;Bacilli;Lactobacillales;Lactobacillaceae	124	286	482	258	274	316	5	3	1	4	4	6	0.1733	0.3379	0.5171	0.3207	0.3698	0.3959	0.0089	0.0045	0.0016	0.0058	0.0048	0.0087
Bacteria;Firmicutes;Bacilli;Bacillales;Paenibacillaceae	106	132	126	36	25	426	34	37	429	55	77	40	0.1482	0.156	0.1352	0.0448	0.0337	0.5337	0.0604	0.0556	0.7049	0.0796	0.093	0.0577
Bacteria;Chlamydiae;Chlamydiia;Chlamydiales;Rhabdochlamydiaceae	85	558	78	106	86	65	7	25	34	130	21	187	0.1188	0.6593	0.0837	0.1318	0.1161	0.0814	0.0124	0.0376	0.0559	0.1882	0.0254	0.2699
Bacteria;Gemmatimonadetes;Gemmatimonadetes;Gemmatimonadales;Ellin5301	14	1	1	0	0	62	536	108	37	74	37	30	0.0196	0.0012	0.0011	0	0	0.0777	0.9517	0.1622	0.0608	0.1071	0.0447	0.0433
Bacteria;Firmicutes;Clostridia;Clostridiales;Clostridiaceae	51	53	78	145	110	141	13	154	128	69	53	53	0.0713	0.0626	0.0837	0.1803	0.1485	0.1767	0.0231	0.2314	0.2103	0.0999	0.064	0.0765
Bacteria;Verrucomicrobia;Opitutae;Opitutales;Opitutaceae	317	50	25	16	26	159	99	106	31	60	37	73	0.4431	0.0591	0.0268	0.0199	0.0351	0.1992	0.1758	0.1592	0.0509	0.0869	0.0447	0.1054
Bacteria;Proteobacteria;Betaproteobacteria;A21b;EB1003	31	324	31	315	55	106	10	91	7	3	52	22	0.0433	0.3828	0.0333	0.3916	0.0742	0.1328	0.0178	0.1367	0.0115	0.0043	0.0628	0.0318
Bacteria;Proteobacteria;Gammaproteobacteria;Enterobacteriales;Enterobacteriaceae	121	34	83	224	88	212	93	6	11	3	8	73	0.1691	0.0402	0.089	0.2785	0.1188	0.2656	0.1651	0.009	0.0181	0.0043	0.0097	0.1054
Bacteria;Acidobacteria;[Chloracidobacteria];RB41;Ellin6075	5	12	0	0	1	59	471	54	14	45	18	83	0.007	0.0142	0	0	0.0014	0.0739	0.8363	0.0811	0.023	0.0651	0.0217	0.1198
Bacteria;Actinobacteria;Actinobacteria;Actinomycetales;Pseudonocardiaceae	31	18	86	9	11	26	106	177	56	96	104	133	0.0433	0.0213	0.0923	0.0112	0.0148	0.0326	0.1882	0.2659	0.092	0.139	0.1256	0.192
Bacteria;Actinobacteria;Actinobacteria;Actinomycetales;Nocardiaceae	20	19	43	3	26	20	13	112	18	42	429	125	0.028	0.0224	0.0461	0.0037	0.0351	0.0251	0.0231	0.1683	0.0296	0.0608	0.518	0.1804
Bacteria;Verrucomicrobia;Verrucomicrobiae;Verrucomicrobiales;Verrucomicrobiaceae	32	33	4	4	2	144	418	17	11	8	5	27	0.0447	0.039	0.0043	0.005	0.0027	0.1804	0.7422	0.0255	0.0181	0.0116	0.006	0.039
Bacteria;Firmicutes;Bacilli;Bacillales;Bacillaceae	30	39	30	64	27	94	36	59	93	94	184	47	0.0419	0.0461	0.0322	0.0796	0.0364	0.1178	0.0639	0.0886	0.1528	0.1361	0.2222	0.0678
Bacteria;Proteobacteria;Betaproteobacteria;Burkholderiales;Alcaligenaceae	115	12	347	37	44	109	93	10	7	13	10	12	0.1608	0.0142	0.3723	0.046	0.0594	0.1366	0.1651	0.015	0.0115	0.0188	0.0121	0.0173
Bacteria;Actinobacteria;Actinobacteria;Actinomycetales;Intrasporangiaceae	10	239	1	4	2	62	23	30	16	46	274	49	0.014	0.2824	0.0011	0.005	0.0027	0.0777	0.0408	0.0451	0.0263	0.0666	0.3308	0.0707
Bacteria;Armatimonadetes;[Fimbriimonadia];[Fimbriimonadales];[Fimbriimonadaceae]	60	57	15	26	4	128	17	118	10	88	61	101	0.0839	0.0673	0.0161	0.0323	0.0054	0.1604	0.0302	0.1773	0.0164	0.1274	0.0737	0.1458
Bacteria;Actinobacteria;Actinobacteria;Actinomycetales;Geodermatophilaceae	41	23	31	5	9	26	151	127	39	59	47	65	0.0573	0.0272	0.0333	0.0062	0.0121	0.0326	0.2681	0.1908	0.0641	0.0854	0.0568	0.0938
Bacteria;Acidobacteria;Acidobacteria-6;iii1-15;mb2424	8	0	0	0	1	51	441	4	2	8	10	7	0.0112	0	0	0	0.0014	0.0639	0.783	0.006	0.0033	0.0116	0.0121	0.0101
Bacteria;Acidobacteria;Acidobacteria-6;iii1-15;RB40	32	127	36	36	14	145	127	12	6	20	17	61	0.0447	0.1501	0.0386	0.0448	0.0189	0.1817	0.2255	0.018	0.0099	0.029	0.0205	0.0881
Bacteria;Actinobacteria;Thermoleophilia;Solirubrobacterales;Patulibacteraceae	7	29	111	49	29	25	14	107	47	112	15	69	0.0098	0.0343	0.1191	0.0609	0.0391	0.0313	0.0249	0.1607	0.0772	0.1621	0.0181	0.0996
Bacteria;Actinobacteria;Actinobacteria;Actinomycetales;Dermacoccaceae	13	40	222	11	29	36	8	120	27	53	15	57	0.0182	0.0473	0.2382	0.0137	0.0391	0.0451	0.0142	0.1803	0.0444	0.0767	0.0181	0.0823
Bacteria;Proteobacteria;Deltaproteobacteria;Myxococcales;Cystobacteraceae	15	85	11	10	22	151	55	111	10	23	23	56	0.021	0.1004	0.0118	0.0124	0.0297	0.1892	0.0977	0.1668	0.0164	0.0333	0.0278	0.0808
Bacteria;Proteobacteria;Alphaproteobacteria;Rhizobiales;Beijerinckiaceae	103	37	79	80	49	43	8	62	17	44	18	41	0.144	0.0437	0.0848	0.0995	0.0661	0.0539	0.0142	0.0931	0.0279	0.0637	0.0217	0.0592
Bacteria;Proteobacteria;Alphaproteobacteria;Sphingomonadales;Erythrobacteraceae	3	24	0	0	16	59	302	32	3	7	6	15	0.0042	0.0284	0	0	0.0216	0.0739	0.5362	0.0481	0.0049	0.0101	0.0072	0.0217
Archaea;Crenarchaeota;Thaumarchaeota;Cenarchaeales;SAGMA-X	22	512	11	7	5	22	0	2	0	2	0	6	0.0308	0.6049	0.0118	0.0087	0.0067	0.0276	0	0.003	0	0.0029	0	0.0087
Bacteria;Armatimonadetes;Chthonomonadetes;Chthonomonadales;Chthonomonadaceae	21	65	5	43	22	24	10	28	31	57	48	140	0.0294	0.0768	0.0054	0.0535	0.0297	0.0301	0.0178	0.0421	0.0509	0.0825	0.058	0.2021
Bacteria;Verrucomicrobia;[Pedosphaerae];[Pedosphaerales];[Pedosphaeraceae]	35	21	57	60	28	31	13	61	16	16	15	133	0.0489	0.0248	0.0612	0.0746	0.0378	0.0388	0.0231	0.0916	0.0263	0.0232	0.0181	0.192
Bacteria;Actinobacteria;Acidimicrobiia;Acidimicrobiales;C111	1	1	2	0	1	48	271	18	6	10	13	5	0.0014	0.0012	0.0021	0	0.0014	0.0601	0.4812	0.027	0.0099	0.0145	0.0157	0.0072
Archaea;Euryarchaeota;Thermoplasmata;E2;[Methanomassiliicoccaceae]	67	228	68	33	50	24	0	0	2	12	8	0	0.0937	0.2694	0.073	0.041	0.0675	0.0301	0	0	0.0033	0.0174	0.0097	0
Bacteria;Proteobacteria;Deltaproteobacteria;Myxococcales;Polyangiaceae	49	5	26	8	16	38	48	61	10	10	15	133	0.0685	0.0059	0.0279	0.0099	0.0216	0.0476	0.0852	0.0916	0.0164	0.0145	0.0181	0.192
Bacteria;Firmicutes;Bacilli;Bacillales;Sporolactobacillaceae	5	194	3	21	11	5	2	1	3	52	65	4	0.007	0.2292	0.0032	0.0261	0.0148	0.0063	0.0036	0.0015	0.0049	0.0753	0.0785	0.0058
Bacteria;Proteobacteria;Deltaproteobacteria;Bdellovibrionales;Bdellovibrionaceae	60	13	13	24	11	48	14	41	39	23	7	25	0.0839	0.0154	0.0139	0.0298	0.0148	0.0601	0.0249	0.0616	0.0641	0.0333	0.0085	0.0361
Bacteria;Proteobacteria;Deltaproteobacteria;Myxococcales;Myxococcaceae	19	101	6	14	19	128	3	21	5	8	11	13	0.0266	0.1193	0.0064	0.0174	0.0256	0.1604	0.0053	0.0315	0.0082	0.0116	0.0133	0.0188
Bacteria;Bacteroidetes;[Saprospirae];[Saprospirales];Saprospiraceae	0	0	0	2	0	27	202	2	0	9	1	3	0	0	0	0.0025	0	0.0338	0.3587	0.003	0	0.013	0.0012	0.0043
Bacteria;Verrucomicrobia;[Pedosphaerae];[Pedosphaerales];Ellin517	13	21	1	1	0	54	96	31	13	16	12	8	0.0182	0.0248	0.0011	0.0012	0	0.0677	0.1704	0.0466	0.0214	0.0232	0.0145	0.0115
Bacteria;Chloroflexi;Chloroflexi;[Roseiflexales];[Kouleothrixaceae]	5	79	3	2	2	18	28	88	9	17	7	22	0.007	0.0933	0.0032	0.0025	0.0027	0.0226	0.0497	0.1322	0.0148	0.0246	0.0085	0.0318
Bacteria;Spirochaetes;Spirochaetes;Spirochaetales;Spirochaetaceae	110	92	0	7	4	31	0	4	3	16	1	17	0.1538	0.1087	0	0.0087	0.0054	0.0388	0	0.006	0.0049	0.0232	0.0012	0.0245
Bacteria;Chloroflexi;Anaerolineae;SBR1031;oc28	32	44	8	10	9	115	4	22	0	1	7	22	0.0447	0.052	0.0086	0.0124	0.0121	0.1441	0.0071	0.0331	0	0.0014	0.0085	0.0318
Bacteria;Actinobacteria;Actinobacteria;Actinomycetales;Nakamurellaceae	0	13	42	13	4	31	41	27	18	16	1	28	0	0.0154	0.0451	0.0162	0.0054	0.0388	0.0728	0.0406	0.0296	0.0232	0.0012	0.0404
Bacteria;WS3;PRR-12;Sediment-1;PRR-10	10	63	0	0	14	78	13	5	3	8	30	11	0.014	0.0744	0	0	0.0189	0.0977	0.0231	0.0075	0.0049	0.0116	0.0362	0.0159
Bacteria;Proteobacteria;Betaproteobacteria;Rhodocyclales;Rhodocyclaceae	31	19	1	4	4	100	9	14	5	8	14	13	0.0433	0.0224	0.0011	0.005	0.0054	0.1253	0.016	0.021	0.0082	0.0116	0.0169	0.0188
Bacteria;Firmicutes;Bacilli;Bacillales;Planococcaceae	6	6	0	4	7	3	28	3	5	113	19	3	0.0084	0.0071	0	0.005	0.0094	0.0038	0.0497	0.0045	0.0082	0.1636	0.0229	0.0043
Bacteria;Proteobacteria;Gammaproteobacteria;Pseudomonadales;Pseudomonadaceae	6	10	2	2	1	39	89	2	2	2	9	2	0.0084	0.0118	0.0021	0.0025	0.0014	0.0489	0.158	0.003	0.0033	0.0029	0.0109	0.0029
Bacteria;Armatimonadetes;Armatimonadia;Armatimonadales;Armatimonadaceae	3	30	4	2	0	19	57	25	6	9	7	10	0.0042	0.0354	0.0043	0.0025	0	0.0238	0.1012	0.0376	0.0099	0.013	0.0085	0.0144
Bacteria;Proteobacteria;Gammaproteobacteria;Oceanospirillales;Halomonadaceae	0	0	0	0	0	4	114	2	2	8	5	8	0	0	0	0	0	0.005	0.2024	0.003	0.0033	0.0116	0.006	0.0115
Bacteria;Actinobacteria;Actinobacteria;Actinomycetales;Actinosynnemataceae	6	6	79	4	9	2	4	36	6	17	14	5	0.0084	0.0071	0.0848	0.005	0.0121	0.0025	0.0071	0.0541	0.0099	0.0246	0.0169	0.0072
Bacteria;Actinobacteria;Thermoleophilia;Solirubrobacterales;Solirubrobacteraceae	0	12	0	0	7	4	58	43	6	14	2	7	0	0.0142	0	0	0.0094	0.005	0.103	0.0646	0.0099	0.0203	0.0024	0.0101
Bacteria;Proteobacteria;Alphaproteobacteria;Rhizobiales;Xanthobacteraceae	7	3	45	6	7	24	13	17	7	6	5	37	0.0098	0.0035	0.0483	0.0075	0.0094	0.0301	0.0231	0.0255	0.0115	0.0087	0.006	0.0534
Bacteria;Firmicutes;Clostridia;Clostridiales;Ruminococcaceae	2	7	48	2	1	9	5	19	6	1	76	2	0.0028	0.0083	0.0515	0.0025	0.0014	0.0113	0.0089	0.0285	0.0099	0.0014	0.0918	0.0029
Bacteria;Acidobacteria;Solibacteres;Solibacterales;PAUC26f	21	96	3	17	5	2	0	0	1	1	29	1	0.0294	0.1134	0.0032	0.0211	0.0067	0.0025	0	0	0.0016	0.0014	0.035	0.0014
Bacteria;Firmicutes;Clostridia;Clostridiales;Lachnospiraceae	9	6	47	2	5	12	10	14	6	9	25	19	0.0126	0.0071	0.0504	0.0025	0.0067	0.015	0.0178	0.021	0.0099	0.013	0.0302	0.0274
Bacteria;Actinobacteria;Actinobacteria;Actinomycetales;Kineosporiaceae	1	11	1	1	1	4	52	38	3	6	9	8	0.0014	0.013	0.0011	0.0012	0.0014	0.005	0.0923	0.0571	0.0049	0.0087	0.0109	0.0115
Bacteria;Acidobacteria;Holophagae;Holophagales;Holophagaceae	69	26	8	4	5	10	1	3	8	1	4	13	0.0965	0.0307	0.0086	0.005	0.0067	0.0125	0.0018	0.0045	0.0131	0.0014	0.0048	0.0188
Bacteria;Chloroflexi;Anaerolineae;SBR1031;A4b	1	39	3	0	3	40	8	22	5	6	11	11	0.0014	0.0461	0.0032	0	0.004	0.0501	0.0142	0.033	0.0082	0.0087	0.0133	0.0159
Bacteria;Proteobacteria;Alphaproteobacteria;Rhizobiales;Methylobacteriaceae	3	34	3	3	2	11	17	22	5	7	12	15	0.0042	0.0402	0.0032	0.0037	0.0027	0.0138	0.0302	0.0331	0.0082	0.0101	0.0145	0.0217
Bacteria;Actinobacteria;Actinobacteria;Actinomycetales;Promicromonosporaceae	0	8	23	0	3	2	62	4	2	8	6	3	0	0.0095	0.0247	0	0.004	0.0025	0.1101	0.006	0.0033	0.0116	0.0072	0.0043
Bacteria;Proteobacteria;Gammaproteobacteria;Thiotrichales;Piscirickettsiaceae	1	0	0	1	0	39	53	6	3	3	4	0	0.0014	0	0	0.0012	0	0.0489	0.0941	0.009	0.0049	0.0043	0.0048	0
Bacteria;Proteobacteria;Alphaproteobacteria;Rhodobacterales;Hyphomonadaceae	1	29	0	0	0	22	31	3	4	11	12	2	0.0014	0.0343	0	0	0	0.0276	0.055	0.0045	0.0066	0.0159	0.0145	0.0029
Bacteria;Planctomycetes;Phycisphaerae;Phycisphaerales;Phycisphaeraceae	6	17	3	4	1	5	2	5	1	2	2	69	0.0084	0.0201	0.0032	0.005	0.0014	0.0063	0.0036	0.0075	0.0016	0.0029	0.0024	0.0996
Bacteria;Proteobacteria;Deltaproteobacteria;Myxococcales;OM27	0	2	0	0	0	1	74	3	3	4	0	4	0	0.0024	0	0	0	0.0013	0.1314	0.0045	0.0049	0.0058	0	0.0058
Bacteria;Actinobacteria;Acidimicrobiia;Acidimicrobiales;Iamiaceae	1	9	3	0	0	17	51	1	1	7	5	1	0.0014	0.0106	0.0032	0	0	0.0213	0.0906	0.0015	0.0016	0.0101	0.006	0.0014
Bacteria;Proteobacteria;Gammaproteobacteria;Legionellales;Legionellaceae	6	11	12	20	14	28	6	2	0	0	0	8	0.0084	0.013	0.0129	0.0249	0.0189	0.0351	0.0107	0.003	0	0	0	0.0115
Bacteria;Bacteroidetes;Bacteroidia;Bacteroidales;S24-7	6	12	9	3	2	7	6	4	1	2	32	6	0.0084	0.0142	0.0097	0.0037	0.0027	0.0088	0.0107	0.006	0.0016	0.0029	0.0386	0.0087
Bacteria;Proteobacteria;Gammaproteobacteria;HTCC2188;HTCC2089	3	8	0	0	0	42	22	2	1	0	4	0	0.0042	0.0095	0	0	0	0.0526	0.0391	0.003	0.0016	0	0.0048	0
Bacteria;Cyanobacteria;Oscillatoriophycideae;Oscillatoriales;Phormidiaceae	0	0	0	14	0	1	3	24	12	9	8	5	0	0	0	0.0174	0	0.0013	0.0053	0.0361	0.0197	0.013	0.0097	0.0072
Bacteria;Bacteroidetes;Flavobacteriia;Flavobacteriales;Cryomorphaceae	2	0	0	0	0	4	54	0	1	1	0	0	0.0028	0	0	0	0	0.005	0.0959	0	0.0016	0.0014	0	0
Bacteria;Proteobacteria;Gammaproteobacteria;Pseudomonadales;Moraxellaceae	0	9	18	3	5	20	1	0	0	0	31	1	0	0.0106	0.0193	0.0037	0.0067	0.0251	0.0018	0	0	0	0.0374	0.0014
Bacteria;Actinobacteria;Actinobacteria;Actinomycetales;Sporichthyaceae	10	5	7	0	0	9	11	12	1	4	4	12	0.014	0.0059	0.0075	0	0	0.0113	0.0195	0.018	0.0016	0.0058	0.0048	0.0173
Bacteria;Proteobacteria;Betaproteobacteria;Neisseriales;Neisseriaceae	21	19	1	1	1	22	2	0	0	1	6	5	0.0294	0.0225	0.0011	0.0012	0.0014	0.0276	0.0036	0	0	0.0014	0.0072	0.0072
Bacteria;Chloroflexi;Anaerolineae;Caldilineales;Caldilineaceae	2	2	1	0	0	18	17	0	7	3	7	11	0.0028	0.0024	0.0011	0	0	0.0226	0.0302	0	0.0115	0.0043	0.0085	0.0159
Bacteria;Actinobacteria;Actinobacteria;Actinomycetales;Cellulomonadaceae	0	1	1	0	1	8	31	1	8	2	4	4	0	0.0012	0.0011	0	0.0014	0.01	0.055	0.0015	0.0131	0.0029	0.0048	0.0058
Bacteria;Bacteroidetes;Bacteroidia;Bacteroidales;Bacteroidaceae	0	4	58	0	0	1	0	0	1	0	21	0	0	0.0047	0.0622	0	0	0.0013	0	0	0.0016	0	0.0254	0
Bacteria;Proteobacteria;Alphaproteobacteria;Rhodobacterales;Rhodobacteraceae	4	2	4	0	1	23	12	2	0	0	5	5	0.0056	0.0024	0.0043	0	0.0014	0.0288	0.0213	0.003	0	0	0.006	0.0072
Bacteria;Cyanobacteria;Synechococcophycideae;Pseudanabaenales;Pseudanabaenaceae	0	13	0	0	0	0	9	18	1	7	2	5	0	0.0154	0	0	0	0	0.016	0.027	0.0016	0.0101	0.0024	0.0072
Bacteria;Gemmatimonadetes;Gemmatimonadetes;Gemmatimonadales;Gemmatimonadaceae	0	0	0	0	0	10	31	0	0	5	0	0	0	0	0	0	0	0.0125	0.055	0	0	0.0072	0	0
Bacteria;Chloroflexi;Anaerolineae;A31;S47	0	23	0	5	1	8	11	6	0	0	0	1	0	0.0272	0	0.0062	0.0014	0.01	0.0195	0.009	0	0	0	0.0014
Bacteria;Proteobacteria;Gammaproteobacteria;Alteromonadales;125ds10	1	1	0	0	0	1	35	1	0	1	0	1	0.0014	0.0012	0	0	0	0.0013	0.0621	0.0015	0	0.0014	0	0.0014
Bacteria;Chloroflexi;Anaerolineae;Anaerolineales;Anaerolinaceae	0	25	4	1	1	17	1	0	0	0	2	3	0	0.0295	0.0043	0.0012	0.0014	0.0213	0.0018	0	0	0	0.0024	0.0043
Bacteria;Chloroflexi;TK10;AKYG885;5B-12	1	17	1	5	1	11	1	2	1	2	2	5	0.0014	0.0201	0.0011	0.0062	0.0014	0.0138	0.0018	0.003	0.0016	0.0029	0.0024	0.0072
Bacteria;Chlamydiae;Chlamydiia;Chlamydiales;Parachlamydiaceae	6	17	9	0	0	3	0	1	0	2	0	10	0.0084	0.0201	0.0097	0	0	0.0038	0	0.0015	0	0.0029	0	0.0144
Archaea;Crenarchaeota;Thaumarchaeota;Nitrososphaerales;Nitrososphaeraceae	0	47	0	2	0	0	0	0	0	0	0	0	0	0.0555	0	0.0025	0	0	0	0	0	0	0	0
Bacteria;Proteobacteria;Deltaproteobacteria;NB1-j;MND4	1	14	0	0	3	14	1	0	1	0	11	1	0.0014	0.0165	0	0	0.004	0.0175	0.0018	0	0.0016	0	0.0133	0.0014
Bacteria;Actinobacteria;Coriobacteriia;Coriobacteriales;Coriobacteriaceae	1	9	35	1	0	0	0	3	1	0	0	0	0.0014	0.0106	0.0376	0.0012	0	0	0	0.0045	0.0016	0	0	0
Bacteria;Proteobacteria;Betaproteobacteria;A21b;UD5	0	7	0	0	0	8	5	3	1	6	11	1	0	0.0083	0	0	0	0.01	0.0089	0.0045	0.0016	0.0087	0.0133	0.0014
Bacteria;Chloroflexi;TK10;B07_WMSP1;FFCH4570	2	9	11	1	6	3	0	2	2	2	4	1	0.0028	0.0106	0.0118	0.0012	0.0081	0.0038	0	0.003	0.0033	0.0029	0.0048	0.0014
Bacteria;Acidobacteria;Solibacteres;Solibacterales;[Bryobacteraceae]	3	0	0	0	0	13	17	0	0	0	1	1	0.0042	0	0	0	0	0.0163	0.0302	0	0	0	0.0012	0.0014
Bacteria;Chloroflexi;TK10;AKYG885;Dolo_23	0	0	0	0	0	16	9	6	0	2	0	2	0	0	0	0	0	0.02	0.016	0.009	0	0.0029	0	0.0029
Bacteria;Actinobacteria;Actinobacteria;Actinomycetales;Thermomonosporaceae	1	30	0	0	0	2	4	0	0	0	0	1	0.0014	0.0354	0	0	0	0.0025	0.0071	0	0	0	0	0.0014
Bacteria;Proteobacteria;Gammaproteobacteria;Aeromonadales;Aeromonadaceae	0	2	0	1	1	18	3	0	1	0	5	5	0	0.0024	0	0.0012	0.0014	0.0226	0.0053	0	0.0016	0	0.006	0.0072
Bacteria;Proteobacteria;Betaproteobacteria;Methylophilales;Methylophilaceae	4	0	0	1	1	5	2	3	0	5	9	2	0.0056	0	0	0.0012	0.0014	0.0063	0.0036	0.0045	0	0.0072	0.0109	0.0029
Bacteria;Firmicutes;Clostridia;Clostridiales;Veillonellaceae	0	11	0	0	0	2	7	0	0	1	8	2	0	0.013	0	0	0	0.0025	0.0124	0	0	0.0014	0.0097	0.0029
Bacteria;Proteobacteria;Deltaproteobacteria;Desulfovibrionales;Desulfovibrionaceae	3	0	0	0	0	10	1	3	0	4	10	0	0.0042	0	0	0	0	0.0125	0.0018	0.0045	0	0.0058	0.0121	0
Bacteria;Bacteroidetes;Flavobacteriia;Flavobacteriales;[Weeksellaceae]	3	2	5	0	1	4	2	0	0	0	0	13	0.0042	0.0024	0.0054	0	0.0014	0.005	0.0036	0	0	0	0	0.0188
Bacteria;Verrucomicrobia;Opitutae;[Cerasicoccales];[Cerasicoccaceae]	0	0	0	0	0	14	3	0	0	0	7	6	0	0	0	0	0	0.0175	0.0053	0	0	0	0.0085	0.0087
Bacteria;Firmicutes;Bacilli;Lactobacillales;Enterococcaceae	10	1	14	0	1	4	0	0	0	0	2	0	0.014	0.0012	0.015	0	0.0014	0.005	0	0	0	0	0.0024	0
Bacteria;Proteobacteria;Alphaproteobacteria;Rhizobiales;Aurantimonadaceae	1	2	8	0	1	4	3	1	0	0	7	3	0.0014	0.0024	0.0086	0	0.0014	0.005	0.0053	0.0015	0	0	0.0085	0.0043
Bacteria;Acidobacteria;Solibacteres;Solibacterales;AKIW659	0	29	0	0	0	0	0	0	0	2	1	0	0	0.0343	0	0	0	0	0	0	0	0.0029	0.0012	0
Bacteria;Actinobacteria;Actinobacteria;Actinomycetales;Streptosporangiaceae	1	0	0	0	2	0	0	1	0	0	22	4	0.0014	0	0	0	0.0027	0	0	0.0015	0	0	0.0266	0.0058
Bacteria;Firmicutes;Clostridia;Clostridiales;Symbiobacteriaceae	1	3	6	2	0	5	0	1	2	0	10	0	0.0014	0.0035	0.0064	0.0025	0	0.0063	0	0.0015	0.0033	0	0.0121	0
Bacteria;Proteobacteria;Deltaproteobacteria;Sva0853;JTB36	0	20	0	0	0	10	0	0	0	0	0	0	0	0.0236	0	0	0	0.0125	0	0	0	0	0	0
Bacteria;Firmicutes;Clostridia;Clostridiales;Peptococcaceae	3	9	1	3	1	3	0	2	0	3	2	1	0.0042	0.0106	0.0011	0.0037	0.0014	0.0038	0	0.003	0	0.0043	0.0024	0.0014
Bacteria;Proteobacteria;Betaproteobacteria;Procabacteriales;Procabacteriaceae	18	0	0	0	0	4	0	0	0	0	0	3	0.0252	0	0	0	0	0.005	0	0	0	0	0	0.0043
Bacteria;Firmicutes;Bacilli;Lactobacillales;Streptococcaceae	9	1	9	0	0	0	0	1	1	2	0	3	0.0126	0.0012	0.0097	0	0	0	0	0.0015	0.0016	0.0029	0	0.0043
Bacteria;Firmicutes;Bacilli;Bacillales;Thermoactinomycetaceae	3	3	6	5	2	4	0	0	1	2	0	0	0.0042	0.0035	0.0064	0.0062	0.0027	0.005	0	0	0.0016	0.0029	0	0
Bacteria;Proteobacteria;Betaproteobacteria;Nitrosomonadales;Nitrosomonadaceae	1	1	0	0	0	0	3	2	4	3	4	4	0.0014	0.0012	0	0	0	0	0.0053	0.003	0.0066	0.0043	0.0048	0.0058
Bacteria;Actinobacteria;Actinobacteria;Actinomycetales;Dietziaceae	0	0	0	0	0	0	4	1	0	12	3	1	0	0	0	0	0	0	0.0071	0.0015	0	0.0174	0.0036	0.0014
Bacteria;Proteobacteria;Gammaproteobacteria;Alteromonadales;Alteromonadaceae	4	0	2	0	0	0	0	1	0	0	0	15	0.0056	0	0.0021	0	0	0	0	0.0015	0	0	0	0.0217
Bacteria;Proteobacteria;Deltaproteobacteria;Myxococcales;Nannocystaceae	0	3	7	0	0	2	7	0	0	1	3	0	0	0.0035	0.0075	0	0	0.0025	0.0124	0	0	0.0014	0.0036	0
Bacteria;Cyanobacteria;Chloroplast;Chlorophyta;Chlamydomonadaceae	0	2	4	0	1	2	2	3	2	0	0	6	0	0.0024	0.0043	0	0.0014	0.0025	0.0036	0.0045	0.0033	0	0	0.0087
Bacteria;Chlorobi;Ignavibacteria;Ignavibacteriales;Ignavibacteriaceae	2	16	0	0	0	2	0	0	0	0	4	0	0.0028	0.0189	0	0	0	0.0025	0	0	0	0	0.0048	0
Bacteria;Firmicutes;Clostridia;Clostridiales;Sulfobacillaceae	0	13	0	1	0	0	2	0	0	6	0	0	0	0.0154	0	0.0012	0	0	0.0036	0	0	0.0087	0	0
Bacteria;Actinobacteria;Actinobacteria;Actinomycetales;Actinomycetaceae	1	0	16	0	1	1	0	0	0	0	1	0	0.0014	0	0.0172	0	0.0014	0.0013	0	0	0	0	0.0012	0
Archaea;Euryarchaeota;Methanomicrobia;Methanocellales;Methanocellaceae	0	13	0	2	2	0	0	1	0	0	0	0	0	0.0154	0	0.0025	0.0027	0	0	0.0015	0	0	0	0
Bacteria;Proteobacteria;Deltaproteobacteria;Myxococcales;0319-6G20	5	0	4	1	1	0	0	5	0	0	0	0	0.007	0	0.0043	0.0012	0.0014	0	0	0.0075	0	0	0	0
Bacteria;Nitrospirae;Nitrospira;Nitrospirales;FW	0	15	0	0	0	0	0	0	0	0	3	0	0	0.0177	0	0	0	0	0	0	0	0	0.0036	0
Bacteria;Verrucomicrobia;[Pedosphaerae];[Pedosphaerales];OPB35	0	0	0	0	0	2	2	4	2	2	2	0	0	0	0	0	0	0.0025	0.0036	0.006	0.0033	0.0029	0.0024	0
Bacteria;Proteobacteria;Deltaproteobacteria;Myxococcales;Cystobacterineae	0	7	0	0	0	0	0	7	0	0	0	0	0	0.0083	0	0	0	0	0	0.0105	0	0	0	0
Bacteria;Firmicutes;Clostridia;Clostridiales;Peptostreptococcaceae	0	0	0	2	0	0	0	2	0	0	5	4	0	0	0	0.0025	0	0	0	0.003	0	0	0.006	0.0058
Bacteria;Firmicutes;Clostridia;Clostridiales;[Tissierellaceae]	0	0	0	0	0	2	0	3	0	0	8	0	0	0	0	0	0	0.0025	0	0.0045	0	0	0.0097	0
Bacteria;Firmicutes;Clostridia;Clostridiales;Gracilibacteraceae	1	1	2	2	2	3	0	0	1	0	0	1	0.0014	0.0012	0.0021	0.0025	0.0027	0.0038	0	0	0.0016	0	0	0.0014
Bacteria;Actinobacteria;Actinobacteria;Actinomycetales;Gordoniaceae	1	0	2	0	0	0	1	0	0	2	1	5	0.0014	0	0.0021	0	0	0	0.0018	0	0	0.0029	0.0012	0.0072
Bacteria;Proteobacteria;Deltaproteobacteria;Desulfobacterales;Desulfobulbaceae	0	1	0	0	0	12	0	0	0	0	0	0	0	0.0012	0	0	0	0.015	0	0	0	0	0	0
Bacteria;Proteobacteria;Deltaproteobacteria;[Entotheonellales];[Entotheonellaceae]	1	12	0	0	0	0	0	0	0	0	0	0	0.0014	0.0142	0	0	0	0	0	0	0	0	0	0
Bacteria;Nitrospirae;Nitrospira;Nitrospirales;[Thermodesulfovibrionaceae]	0	0	0	0	1	0	0	5	2	1	1	0	0	0	0	0	0.0014	0	0	0.0075	0.0033	0.0014	0.0012	0
Bacteria;Proteobacteria;Alphaproteobacteria;Rickettsiales;Rickettsiaceae	3	0	1	0	2	2	0	2	0	0	1	0	0.0042	0	0.0011	0	0.0027	0.0025	0	0.003	0	0	0.0012	0
Bacteria;[Thermi];Deinococci;Deinococcales;Deinococcaceae	0	2	0	3	0	0	2	0	2	0	0	0	0	0.0024	0	0.0037	0	0	0.0036	0	0.0033	0	0	0
Bacteria;Actinobacteria;Actinobacteria;Bifidobacteriales;Bifidobacteriaceae	0	0	0	0	0	3	0	0	0	1	0	5	0	0	0	0	0	0.0038	0	0	0	0.0014	0	0.0072
Bacteria;Proteobacteria;Alphaproteobacteria;Rhizobiales;Rhodobiaceae	0	0	0	0	0	0	6	0	1	0	0	0	0	0	0	0	0	0	0.0107	0	0.0016	0	0	0
Bacteria;Proteobacteria;Deltaproteobacteria;Bdellovibrionales;Bacteriovoracaceae	0	0	0	0	0	1	6	0	0	0	0	0	0	0	0	0	0	0.0013	0.0107	0	0	0	0	0
Bacteria;Fusobacteria;Fusobacteriia;Fusobacteriales;Fusobacteriaceae	0	0	0	0	0	6	0	0	0	3	0	0	0	0	0	0	0	0.0075	0	0	0	0.0043	0	0
Bacteria;Firmicutes;Bacilli;Lactobacillales;Aerococcaceae	0	0	0	0	0	0	0	0	0	0	9	0	0	0	0	0	0	0	0	0	0	0	0.0109	0
Bacteria;Bacteroidetes;Bacteroidia;Bacteroidales;Prevotellaceae	2	4	3	0	0	0	0	0	0	0	0	0	0.0028	0.0047	0.0032	0	0	0	0	0	0	0	0	0
Bacteria;Actinobacteria;Thermoleophilia;Gaiellales;AK1AB1_02E	0	0	0	0	0	0	6	0	0	0	0	0	0	0	0	0	0	0	0.0107	0	0	0	0	0
Bacteria;Proteobacteria;Deltaproteobacteria;NB1-j;NB1-i	0	0	0	0	0	0	3	3	0	0	0	0	0	0	0	0	0	0	0.0053	0.0045	0	0	0	0
Bacteria;Proteobacteria;Gammaproteobacteria;Oceanospirillales;Alcanivoracaceae	0	0	9	0	0	0	0	0	0	0	0	0	0	0	0.0097	0	0	0	0	0	0	0	0	0
Bacteria;Proteobacteria;Gammaproteobacteria;Pasteurellales;Pasteurellaceae	0	0	9	0	0	0	0	0	0	0	0	0	0	0	0.0097	0	0	0	0	0	0	0	0	0
Bacteria;Bacteroidetes;Bacteroidia;Bacteroidales;Rikenellaceae	0	0	0	0	0	0	2	4	0	0	0	0	0	0	0	0	0	0	0.0036	0.006	0	0	0	0
Bacteria;Cyanobacteria;Nostocophycideae;Nostocales;Nostocaceae	0	0	0	0	0	0	0	6	0	0	0	0	0	0	0	0	0	0	0	0.009	0	0	0	0
Bacteria;Proteobacteria;Gammaproteobacteria;Chromatiales;Chromatiaceae	0	1	0	0	0	1	0	3	0	0	0	1	0	0.0012	0	0	0	0.0013	0	0.0045	0	0	0	0.0014
Bacteria;Spirochaetes;[Leptospirae];[Leptospirales];Leptospiraceae	5	1	0	0	0	0	0	0	0	0	0	0	0.007	0.0012	0	0	0	0	0	0	0	0	0	0
Bacteria;Actinobacteria;Acidimicrobiia;Acidimicrobiales;Microthrixaceae	0	0	0	0	0	1	3	0	1	0	0	0	0	0	0	0	0	0.0013	0.0053	0	0.0016	0	0	0
Bacteria;Verrucomicrobia;[Methylacidiphilae];Methylacidiphilales;LD19	3	0	0	0	0	0	2	0	0	0	0	0	0.0042	0	0	0	0	0	0.0036	0	0	0	0	0
Bacteria;Proteobacteria;Deltaproteobacteria;Desulfuromonadales;Pelobacteraceae	0	1	0	0	0	2	2	0	0	0	0	0	0	0.0012	0	0	0	0.0025	0.0036	0	0	0	0	0
Bacteria;Firmicutes;Clostridia;Thermoanaerobacterales;Thermoanaerobacteraceae	0	0	0	0	0	0	0	0	0	0	6	0	0	0	0	0	0	0	0	0	0	0	0.0072	0
Bacteria;TM7;TM7-3;CW040;F16	0	6	0	0	0	0	0	0	0	0	0	0	0	0.0071	0	0	0	0	0	0	0	0	0	0
Bacteria;Proteobacteria;Deltaproteobacteria;Syntrophobacterales;Syntrophaceae	0	5	0	0	0	0	0	0	0	0	1	0	0	0.0059	0	0	0	0	0	0	0	0	0.0012	0
Bacteria;Verrucomicrobia;[Pedosphaerae];[Pedosphaerales];R4-41B	0	0	0	0	0	2	0	1	0	0	0	2	0	0	0	0	0	0.0025	0	0.0015	0	0	0	0.0029
Bacteria;Actinobacteria;Acidimicrobiia;Acidimicrobiales;AKIW874	0	0	0	0	0	0	3	0	0	1	0	0	0	0	0	0	0	0	0.0053	0	0	0.0014	0	0
Bacteria;Actinobacteria;Actinobacteria;Actinomycetales;ACK-M1	0	0	0	0	0	5	0	0	0	0	0	0	0	0	0	0	0	0.0063	0	0	0	0	0	0
Bacteria;Synergistetes;Synergistia;Synergistales;Synergistaceae	0	0	0	0	0	0	0	0	0	0	5	0	0	0	0	0	0	0	0	0	0	0	0.006	0
Bacteria;Proteobacteria;Gammaproteobacteria;Methylococcales;Methylococcaceae	0	5	0	0	0	0	0	0	0	0	0	0	0	0.0059	0	0	0	0	0	0	0	0	0	0
Bacteria;Firmicutes;Bacilli;Lactobacillales;Leuconostocaceae	1	0	0	1	0	2	0	0	0	0	0	0	0.0014	0	0	0.0012	0	0.0025	0	0	0	0	0	0
Bacteria;NC10;12-24;Methylomirabiliales;Methylomirabiliaceae	0	4	0	0	0	0	0	0	0	0	0	0	0	0.0047	0	0	0	0	0	0	0	0	0	0
Bacteria;Actinobacteria;Actinobacteria;Actinomycetales;Dermabacteraceae	0	0	3	0	0	0	0	0	0	0	0	1	0	0	0.0032	0	0	0	0	0	0	0	0	0.0014
Bacteria;Chloroflexi;Anaerolineae;Ardenscatenales;Ardenscatenaceae	0	0	0	0	0	0	0	1	0	0	0	2	0	0	0	0	0	0	0	0.0015	0	0	0	0.0029
Bacteria;Proteobacteria;Deltaproteobacteria;Desulfuromonadales;Geobacteraceae	0	0	0	0	0	3	0	0	0	0	0	0	0	0	0	0	0	0.0038	0	0	0	0	0	0
Bacteria;Bacteroidetes;Bacteroidia;Bacteroidales;BS11	0	0	0	0	0	0	0	0	2	0	0	0	0	0	0	0	0	0	0	0	0.0033	0	0	0
Bacteria;Firmicutes;Clostridia;Halanaerobiales;Halanaerobiaceae	0	0	0	0	0	0	0	0	2	0	0	0	0	0	0	0	0	0	0	0	0.0033	0	0	0
Bacteria;Proteobacteria;Gammaproteobacteria;Alteromonadales;Shewanellaceae	0	0	3	0	0	0	0	0	0	0	0	0	0	0	0.0032	0	0	0	0	0	0	0	0	0
Bacteria;Actinobacteria;Nitriliruptoria;Nitriliruptorales;Nitriliruptoraceae	0	0	0	0	0	0	0	0	0	0	0	2	0	0	0	0	0	0	0	0	0	0	0	0.0029
Bacteria;Firmicutes;Clostridia;Clostridiales;Caldicoprobacteraceae	0	0	0	0	0	2	0	0	0	0	0	0	0	0	0	0	0	0.0025	0	0	0	0	0	0
Bacteria;Proteobacteria;Gammaproteobacteria;Methylococcales;Crenotrichaceae	0	0	0	0	0	2	0	0	0	0	0	0	0	0	0	0	0	0.0025	0	0	0	0	0	0
Bacteria;Tenericutes;Mollicutes;Mycoplasmatales;Mycoplasmataceae	0	0	0	0	0	2	0	0	0	0	0	0	0	0	0	0	0	0.0025	0	0	0	0	0	0
Bacteria;Firmicutes;Clostridia;Clostridiales;Dehalobacteriaceae	0	2	0	0	0	0	0	0	0	0	0	0	0	0.0024	0	0	0	0	0	0	0	0	0	0
Bacteria;Actinobacteria;Actinobacteria;Actinomycetales;Propionibacteriaceae	0	0	0	0	0	0	0	0	0	0	2	0	0	0	0	0	0	0	0	0	0	0	0.0024	0
Bacteria;Cyanobacteria;Nostocophycideae;Nostocales;Scytonemataceae	0	0	0	0	0	0	0	0	0	0	2	0	0	0	0	0	0	0	0	0	0	0	0.0024	0
Bacteria;Proteobacteria;Deltaproteobacteria;Syntrophobacterales;Syntrophorhabdaceae	0	2	0	0	0	0	0	0	0	0	0	0	0	0.0024	0	0	0	0	0	0	0	0	0	0
Bacteria;Actinobacteria;Actinobacteria;Actinomycetales;Streptomycetaceae;Streptacidiphilus	4063	7489	4101	5890	3741	2544	611	2305	1452	2965	19209	5468	5.6797	8.8483	4.3999	7.3225	5.0489	3.1873	1.0848	3.4627	2.3857	4.2922	23.1942	7.8932
Bacteria;Proteobacteria;Betaproteobacteria;Burkholderiales;Burkholderiaceae;Burkholderia	2863	566	1112	1089	433	2160	217	813	558	347	4891	2744	4.0022	0.6687	1.193	1.3539	0.5844	2.7062	0.3853	1.2213	0.9168	0.5023	5.9057	3.961
Bacteria;Actinobacteria;Actinobacteria;Actinomycetales;Streptomycetaceae;Streptomyces	56	829	46	20	49	268	509	559	333	504	6847	1218	0.0783	0.9795	0.0494	0.0249	0.0661	0.3358	0.9037	0.8398	0.5471	0.7296	8.2675	1.7582
Bacteria;Proteobacteria;Alphaproteobacteria;Rhizobiales;Hyphomicrobiaceae;Rhodoplanes	727	1388	935	823	969	1696	329	854	287	282	307	445	1.0163	1.6399	1.0031	1.0232	1.3078	2.1248	0.5841	1.2829	0.4716	0.4082	0.3707	0.6424
Bacteria;Proteobacteria;Alphaproteobacteria;Sphingomonadales;Sphingomonadaceae;Kaistobacter	131	698	300	123	228	965	2223	596	170	304	474	663	0.1831	0.8247	0.3219	0.1529	0.3077	1.209	3.9469	0.8954	0.2793	0.4401	0.5723	0.9571
Bacteria;Firmicutes;Bacilli;Bacillales;Alicyclobacillaceae;Alicyclobacillus	700	2491	148	2067	563	258	46	176	108	96	192	192	0.9785	2.9431	0.1588	2.5697	0.7598	0.3232	0.0817	0.2644	0.1774	0.139	0.2318	0.2772
Bacteria;Acidobacteria;Solibacteres;Solibacterales;Solibacteraceae;Candidatus_Solibacter	307	781	442	980	646	1010	116	999	147	239	245	628	0.4292	0.9228	0.4742	1.2183	0.8719	1.2654	0.206	1.5008	0.2415	0.346	0.2958	0.9065
Bacteria;Proteobacteria;Gammaproteobacteria;Xanthomonadales;Xanthomonadaceae;Dyella	870	470	606	580	425	484	72	393	160	114	1120	517	1.2162	0.5553	0.6502	0.7211	0.5736	0.6064	0.1278	0.5904	0.2629	0.165	1.3524	0.7463
Bacteria;Actinobacteria;Thermoleophilia;Solirubrobacterales;Conexibacteraceae;Conexibacter	363	455	1513	491	474	159	11	547	369	691	48	460	0.5074	0.5376	1.6233	0.6104	0.6397	0.1992	0.0195	0.8217	0.6063	1.0003	0.058	0.664
Bacteria;Planctomycetes;Planctomycetia;Planctomycetales;Planctomycetaceae;Planctomyces	321	640	511	501	607	591	365	491	57	148	94	250	0.4487	0.7562	0.5482	0.6228	0.8192	0.7404	0.6481	0.7376	0.0937	0.2143	0.1135	0.3609
Bacteria;Acidobacteria;Acidobacteriia;Acidobacteriales;Koribacteraceae;Candidatus_Koribacter	507	488	132	225	168	774	56	429	104	438	686	497	0.7087	0.5766	0.1416	0.2797	0.2267	0.9697	0.0994	0.6445	0.1709	0.6341	0.8283	0.7174
Bacteria;Proteobacteria;Gammaproteobacteria;Xanthomonadales;Xanthomonadaceae;Rhodanobacter	477	530	1114	288	516	163	566	35	306	99	56	124	0.6668	0.6262	1.1952	0.358	0.6964	0.2042	1.0049	0.0526	0.5028	0.1433	0.0676	0.179
Bacteria;Actinobacteria;Actinobacteria;Actinomycetales;Microbacteriaceae;Rathayibacter	154	397	1141	207	689	220	48	168	187	492	87	361	0.2153	0.4691	1.2242	0.2573	0.9299	0.2756	0.0852	0.2524	0.3073	0.7122	0.1051	0.5211
Bacteria;Proteobacteria;Alphaproteobacteria;Rhizobiales;Rhizobiaceae;Rhizobium	1307	44	62	102	39	155	148	1006	142	99	506	171	1.8271	0.052	0.0665	0.1268	0.0526	0.1942	0.2628	1.5113	0.2333	0.1433	0.611	0.2468
Bacteria;Actinobacteria;Actinobacteria;Actinomycetales;Micrococcaceae;Sinomonas	729	275	67	466	71	670	22	257	42	292	199	120	1.0191	0.3249	0.0719	0.5793	0.0958	0.8394	0.0391	0.3861	0.069	0.4227	0.2403	0.1732
Bacteria;Verrucomicrobia;[Spartobacteria];[Chthoniobacterales];[Chthoniobacteraceae];Candidatus_Xiphinematobacter	205	77	867	648	222	710	30	75	369	82	24	22	0.2866	0.091	0.9302	0.8056	0.2996	0.8895	0.0533	0.1127	0.6063	0.1187	0.029	0.0318
Bacteria;Bacteroidetes;Flavobacteriia;Flavobacteriales;Flavobacteriaceae;Flavobacterium	0	58	0	0	0	64	2016	21	18	21	30	28	0	0.0685	0	0	0	0.0802	3.5794	0.0315	0.0296	0.0304	0.0362	0.0404
Bacteria;Proteobacteria;Gammaproteobacteria;Xanthomonadales;Xanthomonadaceae;Lysobacter	0	4	4	2	0	6	1903	22	27	20	37	35	0	0.0047	0.0043	0.0025	0	0.0075	3.3788	0.033	0.0444	0.029	0.0447	0.0505
Bacteria;Nitrospirae;Nitrospira;Nitrospirales;Nitrospiraceae;Nitrospira	90	675	254	268	291	215	82	160	70	74	146	138	0.1258	0.7975	0.2725	0.3332	0.3927	0.2694	0.1456	0.2404	0.115	0.1071	0.1763	0.1992
Bacteria;Proteobacteria;Gammaproteobacteria;Xanthomonadales;Xanthomonadaceae;Thermomonas	1	0	0	0	0	26	1553	25	26	27	22	33	0.0014	0	0	0	0	0.0326	2.7574	0.0376	0.0427	0.0391	0.0266	0.0476
Bacteria;Proteobacteria;Betaproteobacteria;Burkholderiales;Oxalobacteraceae;Ralstonia	315	14	14	23	61	190	42	340	66	35	999	96	0.4403	0.0165	0.015	0.0286	0.0823	0.238	0.0746	0.5108	0.1084	0.0507	1.2063	0.1386
Bacteria;Planctomycetes;Planctomycetia;Gemmatales;Gemmataceae;Gemmata	72	335	138	75	156	367	245	301	27	52	71	179	0.1007	0.3958	0.1481	0.0932	0.2105	0.4598	0.435	0.4522	0.0444	0.0753	0.0857	0.2584
Bacteria;Proteobacteria;Alphaproteobacteria;Rhizobiales;Hyphomicrobiaceae;Devosia	362	175	67	39	90	304	125	241	20	140	115	307	0.506	0.2068	0.0719	0.0485	0.1215	0.3809	0.2219	0.362	0.0329	0.2027	0.1389	0.4432
Bacteria;Proteobacteria;Alphaproteobacteria;Rhizobiales;Phyllobacteriaceae;Mesorhizobium	473	90	74	64	81	344	97	65	33	55	456	181	0.6612	0.1063	0.0794	0.0796	0.1093	0.431	0.1722	0.0976	0.0542	0.0796	0.5506	0.2613
Bacteria;Verrucomicrobia;[Spartobacteria];[Chthoniobacterales];[Chthoniobacteraceae];DA101	73	259	55	203	264	115	365	123	36	57	155	52	0.102	0.306	0.059	0.2524	0.3563	0.1441	0.6481	0.1848	0.0591	0.0825	0.1872	0.0751
Bacteria;Proteobacteria;Alphaproteobacteria;Caulobacterales;Caulobacteraceae;Phenylobacterium	61	111	28	25	14	454	397	413	17	39	67	44	0.0853	0.1311	0.03	0.0311	0.0189	0.5688	0.7049	0.6204	0.0279	0.0565	0.0809	0.0635
Bacteria;Actinobacteria;Actinobacteria;Actinomycetales;Mycobacteriaceae;Mycobacterium	74	250	233	37	121	64	212	324	96	113	76	137	0.1034	0.2954	0.25	0.046	0.1633	0.0802	0.3764	0.4867	0.1577	0.1636	0.0918	0.1978
Bacteria;Proteobacteria;Alphaproteobacteria;Sphingomonadales;Sphingomonadaceae;Sphingomonas	334	132	106	50	57	198	156	119	85	64	111	155	0.4669	0.156	0.1137	0.0622	0.0769	0.2481	0.277	0.1788	0.1397	0.0926	0.134	0.2237
Bacteria;Proteobacteria;Alphaproteobacteria;Rhodospirillales;Rhodospirillaceae;Reyranella	60	114	141	175	277	236	175	102	49	29	74	156	0.0839	0.1347	0.1513	0.2176	0.3738	0.2957	0.3107	0.1532	0.0805	0.042	0.0894	0.2252
Bacteria;Firmicutes;Bacilli;Lactobacillales;Lactobacillaceae;Lactobacillus	122	286	339	256	271	305	5	3	1	4	4	6	0.1705	0.3379	0.3637	0.3183	0.3657	0.3821	0.0089	0.0045	0.0016	0.0058	0.0048	0.0087
Bacteria;Proteobacteria;Alphaproteobacteria;Sphingomonadales;Sphingomonadaceae;Sphingobium	271	36	70	60	38	733	30	19	46	22	73	47	0.3788	0.0425	0.0751	0.0746	0.0513	0.9183	0.0533	0.0285	0.0756	0.0318	0.0881	0.0678
Bacteria;Proteobacteria;Gammaproteobacteria;Legionellales;Coxiellaceae;Aquicella	154	251	106	175	137	231	19	121	45	41	21	84	0.2153	0.2966	0.1137	0.2176	0.1849	0.2894	0.0337	0.1818	0.0739	0.0594	0.0254	0.1213
Bacteria;Chlamydiae;Chlamydiia;Chlamydiales;Rhabdochlamydiaceae;Candidatus_Rhabdochlamydia	85	558	78	106	86	65	7	25	34	130	21	187	0.1188	0.6593	0.0837	0.1318	0.1161	0.0814	0.0124	0.0376	0.0559	0.1882	0.0254	0.2699
Bacteria;Proteobacteria;Gammaproteobacteria;Xanthomonadales;Sinobacteraceae;Steroidobacter	188	156	12	28	41	210	71	77	12	25	74	75	0.2628	0.1843	0.0129	0.0348	0.0553	0.2631	0.1261	0.1157	0.0197	0.0362	0.0894	0.1083
Bacteria;Firmicutes;Clostridia;Clostridiales;Ruminococcaceae;Clostridium	47	44	74	126	90	112	15	144	107	60	44	48	0.0657	0.052	0.0794	0.1566	0.1215	0.1403	0.0266	0.2163	0.1758	0.0869	0.0531	0.0693
Bacteria;Bacteroidetes;Sphingobacteriia;Sphingobacteriales;Sphingobacteriaceae;Solitalea	0	0	0	1	0	20	606	3	4	3	4	2	0	0	0	0.0012	0	0.0251	1.076	0.0045	0.0066	0.0043	0.0048	0.0029
Bacteria;Firmicutes;Bacilli;Bacillales;Paenibacillaceae;Ammoniphilus	11	71	46	23	14	14	17	17	399	24	13	9	0.0154	0.0839	0.0494	0.0286	0.0189	0.0175	0.0302	0.0255	0.6556	0.0347	0.0157	0.013
Bacteria;Firmicutes;Bacilli;Bacillales;Bacillaceae;Bacillus	22	28	23	55	27	87	30	36	77	86	168	36	0.0308	0.0331	0.0247	0.0684	0.0364	0.109	0.0533	0.0541	0.1265	0.1245	0.2029	0.052
Bacteria;Bacteroidetes;[Saprospirae];[Saprospirales];Chitinophagaceae;Chitinophaga	362	23	17	6	6	186	6	2	10	7	25	8	0.506	0.0272	0.0182	0.0075	0.0081	0.233	0.0107	0.003	0.0164	0.0101	0.0302	0.0115
Bacteria;Proteobacteria;Alphaproteobacteria;Rhodospirillales;Acetobacteraceae;Acidocella	185	25	350	43	74	21	2	1	10	2	0	1	0.2586	0.0295	0.3755	0.0535	0.0999	0.0263	0.0036	0.0015	0.0164	0.0029	0	0.0014
Bacteria;Actinobacteria;Actinobacteria;Actinomycetales;Dermacoccaceae;Dermacoccus	13	40	222	11	29	36	8	120	27	53	15	57	0.0182	0.0473	0.2382	0.0137	0.0391	0.0451	0.0142	0.1803	0.0444	0.0767	0.0181	0.0823
Bacteria;Actinobacteria;Actinobacteria;Actinomycetales;Intrasporangiaceae;Oryzihumus	5	231	1	3	2	53	12	17	12	32	237	38	0.007	0.2729	0.0011	0.0037	0.0027	0.0664	0.0213	0.0255	0.0197	0.0463	0.2862	0.0549
Bacteria;Proteobacteria;Betaproteobacteria;Burkholderiales;Alcaligenaceae;Bordetella	108	11	347	37	35	72	3	8	4	10	8	8	0.151	0.013	0.3723	0.046	0.0472	0.0902	0.0053	0.012	0.0066	0.0145	0.0097	0.0115
Bacteria;Actinobacteria;Actinobacteria;Actinomycetales;Micromonosporaceae;Dactylosporangium	5	210	6	3	0	35	91	122	9	18	31	19	0.007	0.2481	0.0064	0.0037	0	0.0438	0.1616	0.1833	0.0148	0.0261	0.0374	0.0274
Bacteria;Armatimonadetes;[Fimbriimonadia];[Fimbriimonadales];[Fimbriimonadaceae];Fimbriimonas	33	49	11	22	3	99	14	99	9	77	55	82	0.0461	0.0579	0.0118	0.0273	0.004	0.124	0.0249	0.1487	0.0148	0.1115	0.0664	0.1184
Bacteria;Actinobacteria;Actinobacteria;Actinomycetales;Nocardioidaceae;Nocardioides	6	126	9	0	5	25	114	78	20	34	29	49	0.0084	0.1489	0.0097	0	0.0067	0.0313	0.2024	0.1172	0.0329	0.0492	0.035	0.0707
Bacteria;Proteobacteria;Betaproteobacteria;Burkholderiales;Oxalobacteraceae;Cupriavidus	28	2	3	0	8	242	94	10	7	12	30	68	0.0391	0.0024	0.0032	0	0.0108	0.3032	0.1669	0.015	0.0115	0.0174	0.0362	0.0982
Bacteria;Planctomycetes;Planctomycetia;Pirellulales;Pirellulaceae;Pirellula	14	81	14	18	20	67	145	51	5	18	8	36	0.0196	0.0957	0.015	0.0224	0.027	0.0839	0.2575	0.0766	0.0082	0.0261	0.0097	0.052
Bacteria;Actinobacteria;Actinobacteria;Actinomycetales;Micromonosporaceae;Pilimelia	1	44	41	37	61	46	129	28	32	8	30	4	0.0014	0.052	0.044	0.046	0.0823	0.0576	0.229	0.0421	0.0526	0.0116	0.0362	0.0058
Bacteria;Proteobacteria;Gammaproteobacteria;Enterobacteriales;Enterobacteriaceae;Enterobacter	85	21	37	22	21	126	81	3	3	3	7	62	0.1188	0.0248	0.0397	0.0274	0.0283	0.1579	0.1438	0.0045	0.0049	0.0043	0.0085	0.0895
Bacteria;Proteobacteria;Alphaproteobacteria;Rhizobiales;Hyphomicrobiaceae;Hyphomicrobium	66	49	7	9	14	101	41	39	6	16	19	87	0.0923	0.0579	0.0075	0.0112	0.0189	0.1265	0.0728	0.0586	0.0099	0.0232	0.0229	0.1256
Bacteria;Proteobacteria;Gammaproteobacteria;Xanthomonadales;Xanthomonadaceae;Stenotrophomonas	100	105	129	55	72	11	1	0	0	0	23	0	0.1398	0.1241	0.1384	0.0684	0.0972	0.0138	0.0018	0	0	0	0.0278	0
Bacteria;Proteobacteria;Betaproteobacteria;Burkholderiales;Oxalobacteraceae;Massilia	151	5	0	10	3	240	3	12	2	8	10	10	0.2111	0.0059	0	0.0124	0.004	0.3007	0.0053	0.018	0.0033	0.0116	0.0121	0.0144
Bacteria;Verrucomicrobia;[Pedosphaerae];[Pedosphaerales];[Pedosphaeraceae];Pedosphaera	28	18	44	60	28	30	2	50	16	16	14	133	0.0391	0.0213	0.0472	0.0746	0.0378	0.0376	0.0036	0.0751	0.0263	0.0232	0.0169	0.192
Bacteria;Verrucomicrobia;Opitutae;Opitutales;Opitutaceae;Opitutus	80	16	12	6	13	95	47	55	11	16	22	42	0.1118	0.0189	0.0129	0.0075	0.0175	0.119	0.0834	0.0826	0.0181	0.0232	0.0266	0.0606
Bacteria;Proteobacteria;Alphaproteobacteria;Sphingomonadales;Sphingomonadaceae;Novosphingobium	40	12	3	5	4	309	26	8	4	5	15	10	0.0559	0.0142	0.0032	0.0062	0.0054	0.3871	0.0462	0.012	0.0066	0.0072	0.0181	0.0144
Bacteria;Actinobacteria;Actinobacteria;Actinomycetales;Nocardiaceae;Nocardia	18	12	17	3	23	17	10	108	14	32	79	80	0.0252	0.0142	0.0182	0.0037	0.031	0.0213	0.0178	0.1622	0.023	0.0463	0.0954	0.1155
Bacteria;Proteobacteria;Gammaproteobacteria;Xanthomonadales;Xanthomonadaceae;Rudaea	150	9	14	15	8	39	4	9	5	8	141	32	0.2097	0.0106	0.015	0.0186	0.0108	0.0489	0.0071	0.0135	0.0082	0.0116	0.1703	0.0462
Bacteria;Verrucomicrobia;[Spartobacteria];[Chthoniobacterales];[Chthoniobacteraceae];Chthoniobacter	70	23	26	11	10	49	53	47	8	23	15	52	0.0979	0.0272	0.0279	0.0137	0.0135	0.0614	0.0941	0.0706	0.0131	0.0333	0.0181	0.0751
Bacteria;Bacteroidetes;[Saprospirae];[Saprospirales];Chitinophagaceae;Niastella	130	65	3	0	0	40	10	84	8	4	6	41	0.1817	0.0768	0.0032	0	0	0.0501	0.0178	0.1262	0.0131	0.0058	0.0072	0.0592
Bacteria;Firmicutes;Bacilli;Bacillales;Paenibacillaceae;Brevibacillus	3	15	77	9	4	314	1	2	3	0	0	2	0.0042	0.0177	0.0826	0.0112	0.0054	0.3934	0.0018	0.003	0.0049	0	0	0.0029
Bacteria;Actinobacteria;Actinobacteria;Actinomycetales;Micromonosporaceae;Couchioplanes	2	52	0	2	7	21	117	56	15	25	28	25	0.0028	0.0614	0	0.0025	0.0094	0.0263	0.2077	0.0841	0.0246	0.0362	0.0338	0.0361
Bacteria;Planctomycetes;Planctomycetia;Pirellulales;Pirellulaceae;A17	12	165	40	20	28	37	16	26	1	12	8	28	0.0168	0.1949	0.0429	0.0249	0.0378	0.0464	0.0284	0.0391	0.0016	0.0174	0.0097	0.0404
Bacteria;Bacteroidetes;[Saprospirae];[Saprospirales];Chitinophagaceae;Flavisolibacter	3	13	0	0	0	38	190	32	5	11	2	13	0.0042	0.0154	0	0	0	0.0476	0.3373	0.0481	0.0082	0.0159	0.0024	0.0188
Bacteria;Firmicutes;Bacilli;Bacillales;Sporolactobacillaceae;Pullulanibacillus	5	194	1	15	8	4	2	1	3	52	64	4	0.007	0.2292	0.0011	0.0186	0.0108	0.005	0.0036	0.0015	0.0049	0.0753	0.0773	0.0058
Bacteria;Proteobacteria;Deltaproteobacteria;Bdellovibrionales;Bdellovibrionaceae;Bdellovibrio	59	13	13	24	11	45	14	41	39	23	7	23	0.0825	0.0154	0.0139	0.0298	0.0148	0.0564	0.0249	0.0616	0.0641	0.0333	0.0085	0.0332
Bacteria;Acidobacteria;Acidobacteriia;Acidobacteriales;Acidobacteriaceae;Edaphobacter	65	0	21	24	9	3	6	32	24	29	61	45	0.0909	0	0.0225	0.0298	0.0121	0.0038	0.0107	0.0481	0.0394	0.042	0.0737	0.065
Bacteria;Firmicutes;Bacilli;Bacillales;Paenibacillaceae;Paenibacillus	32	36	2	2	6	93	15	16	24	15	47	26	0.0447	0.0425	0.0021	0.0025	0.0081	0.1165	0.0266	0.024	0.0394	0.0217	0.0568	0.0375
Bacteria;Proteobacteria;Alphaproteobacteria;Rhodospirillales;Acetobacteraceae;Acidiphilium	2	207	79	1	1	12	6	0	4	15	19	4	0.0028	0.2446	0.0848	0.0012	0.0014	0.015	0.0107	0	0.0066	0.0217	0.0229	0.0058
Bacteria;Verrucomicrobia;Verrucomicrobiae;Verrucomicrobiales;Verrucomicrobiaceae;Luteolibacter	0	0	0	0	0	7	217	0	2	0	2	5	0	0	0	0	0	0.0088	0.3853	0	0.0033	0	0.0024	0.0072
Bacteria;Proteobacteria;Alphaproteobacteria;Rhodospirillales;Acetobacteraceae;Acidisphaera	28	10	87	30	28	11	5	31	38	12	5	13	0.0391	0.0118	0.0933	0.0373	0.0378	0.0138	0.0089	0.0466	0.0624	0.0174	0.006	0.0188
Bacteria;Bacteroidetes;Sphingobacteriia;Sphingobacteriales;Sphingobacteriaceae;Mucilaginibacter	82	18	10	0	1	57	2	76	0	1	10	19	0.1146	0.0213	0.0107	0	0.0014	0.0714	0.0036	0.1142	0	0.0014	0.0121	0.0274
Bacteria;Verrucomicrobia;[Spartobacteria];[Chthoniobacterales];[Chthoniobacteraceae];OR-59	2	3	0	0	0	14	182	6	2	1	4	3	0.0028	0.0035	0	0	0	0.0175	0.3231	0.009	0.0033	0.0014	0.0048	0.0043
Bacteria;Actinobacteria;Actinobacteria;Actinomycetales;Geodermatophilaceae;Geodermatophilus	18	7	13	5	7	15	28	66	17	28	11	21	0.0252	0.0083	0.0139	0.0062	0.0094	0.0188	0.0497	0.0992	0.0279	0.0405	0.0133	0.0303
Bacteria;Actinobacteria;Actinobacteria;Actinomycetales;Pseudonocardiaceae;Amycolatopsis	15	3	39	1	2	7	16	39	19	27	47	25	0.021	0.0035	0.0418	0.0012	0.0027	0.0088	0.0284	0.0586	0.0312	0.0391	0.0568	0.0361
Bacteria;Actinobacteria;Actinobacteria;Actinomycetales;Microbacteriaceae;Microbacterium	17	41	20	5	13	85	10	9	3	10	6	16	0.0238	0.0484	0.0215	0.0062	0.0175	0.1065	0.0178	0.0135	0.0049	0.0145	0.0072	0.0231
Bacteria;Proteobacteria;Gammaproteobacteria;Oceanospirillales;Halomonadaceae;Halomonas	0	0	0	0	0	4	114	2	2	8	5	8	0	0	0	0	0	0.005	0.2024	0.003	0.0033	0.0116	0.006	0.0115
Bacteria;Actinobacteria;Actinobacteria;Actinomycetales;Actinosynnemataceae;Lechevalieria	6	6	79	4	9	2	4	36	6	17	14	5	0.0084	0.0071	0.0848	0.005	0.0121	0.0025	0.0071	0.0541	0.0099	0.0246	0.0169	0.0072
Bacteria;Proteobacteria;Alphaproteobacteria;Rhizobiales;Xanthobacteraceae;Labrys	7	3	45	6	7	24	13	17	7	6	5	37	0.0098	0.0035	0.0483	0.0075	0.0094	0.0301	0.0231	0.0255	0.0115	0.0087	0.006	0.0534
Bacteria;Proteobacteria;Gammaproteobacteria;Pseudomonadales;Pseudomonadaceae;Pseudomonas	6	4	2	2	1	30	89	1	2	2	9	2	0.0084	0.0047	0.0021	0.0025	0.0014	0.0376	0.158	0.0015	0.0033	0.0029	0.0109	0.0029
Bacteria;Firmicutes;Bacilli;Bacillales;Planococcaceae;Sporosarcina	4	4	0	0	0	1	25	3	2	112	2	2	0.0056	0.0047	0	0	0	0.0013	0.0444	0.0045	0.0033	0.1621	0.0024	0.0029
Bacteria;Proteobacteria;Deltaproteobacteria;Myxococcales;Myxococcaceae;Anaeromyxobacter	2	39	1	1	0	119	1	2	1	3	0	9	0.0028	0.0461	0.0011	0.0012	0	0.1491	0.0018	0.003	0.0016	0.0043	0	0.013
Bacteria;Bacteroidetes;[Saprospirae];[Saprospirales];Chitinophagaceae;Flavihumibacter	0	0	0	0	0	5	118	0	0	0	2	0	0	0	0	0	0	0.0063	0.2095	0	0	0	0.0024	0
Bacteria;Actinobacteria;Actinobacteria;Actinomycetales;Micrococcaceae;Arthrobacter	11	12	2	2	2	12	10	20	13	10	39	21	0.0154	0.0142	0.0021	0.0025	0.0027	0.015	0.0178	0.03	0.0214	0.0145	0.0471	0.0303
Bacteria;Actinobacteria;Actinobacteria;Actinomycetales;Pseudonocardiaceae;Pseudonocardia	1	4	4	2	3	0	44	42	4	6	5	14	0.0014	0.0047	0.0043	0.0025	0.004	0	0.0781	0.0631	0.0066	0.0087	0.006	0.0202
Bacteria;Proteobacteria;Gammaproteobacteria;Xanthomonadales;Xanthomonadaceae;Pseudoxanthomonas	0	0	4	1	0	3	88	1	4	7	7	3	0	0	0.0043	0.0012	0	0.0038	0.1562	0.0015	0.0066	0.0101	0.0085	0.0043
Bacteria;Actinobacteria;Actinobacteria;Actinomycetales;Nocardioidaceae;Kribbella	2	1	19	0	2	4	14	25	12	11	46	7	0.0028	0.0012	0.0204	0	0.0027	0.005	0.0249	0.0376	0.0197	0.0159	0.0555	0.0101
Bacteria;Proteobacteria;Alphaproteobacteria;Caulobacterales;Caulobacteraceae;Mycoplana	1	146	4	0	1	2	0	1	0	0	5	1	0.0014	0.1725	0.0043	0	0.0014	0.0025	0	0.0015	0	0	0.006	0.0014
Bacteria;Proteobacteria;Gammaproteobacteria;Xanthomonadales;Xanthomonadaceae;Arenimonas	0	0	0	0	0	2	97	2	3	0	1	3	0	0	0	0	0	0.0025	0.1722	0.003	0.0049	0	0.0012	0.0043
Bacteria;Proteobacteria;Alphaproteobacteria;Rhizobiales;Methylobacteriaceae;Methylobacterium	3	34	3	3	2	11	15	22	5	7	12	15	0.0042	0.0402	0.0032	0.0037	0.0027	0.0138	0.0266	0.0331	0.0082	0.0101	0.0145	0.0217
Bacteria;Firmicutes;Bacilli;Lactobacillales;Lactobacillaceae;Pediococcus	2	0	143	2	3	11	0	0	0	0	0	0	0.0028	0	0.1534	0.0025	0.004	0.0138	0	0	0	0	0	0
Bacteria;Spirochaetes;Spirochaetes;Spirochaetales;Spirochaetaceae;Spirochaeta	95	0	0	0	0	0	0	4	2	0	1	17	0.1328	0	0	0	0	0	0	0.006	0.0033	0	0.0012	0.0245
Bacteria;Actinobacteria;Actinobacteria;Actinomycetales;Promicromonosporaceae;Cellulosimicrobium	0	8	7	0	3	1	62	4	2	8	6	3	0	0.0095	0.0075	0	0.004	0.0013	0.1101	0.006	0.0033	0.0116	0.0072	0.0043
Bacteria;Acidobacteria;Acidobacteriia;Acidobacteriales;Acidobacteriaceae;Terriglobus	43	3	0	9	2	2	6	22	3	3	22	3	0.0601	0.0035	0	0.0112	0.0027	0.0025	0.0107	0.033	0.0049	0.0043	0.0266	0.0043
Bacteria;Proteobacteria;Betaproteobacteria;Burkholderiales;Comamonadaceae;Mitsuaria	5	0	1	2	0	85	4	3	3	4	4	4	0.007	0	0.0011	0.0025	0	0.1065	0.0071	0.0045	0.0049	0.0058	0.0048	0.0058
Bacteria;Actinobacteria;Acidimicrobiia;Acidimicrobiales;Iamiaceae;Iamia	1	9	3	0	0	17	51	1	1	7	5	1	0.0014	0.0106	0.0032	0	0	0.0213	0.0906	0.0015	0.0016	0.0101	0.006	0.0014
Bacteria;Actinobacteria;Actinobacteria;Actinomycetales;Intrasporangiaceae;Terracoccus	5	8	0	1	0	9	11	11	4	14	32	11	0.007	0.0095	0	0.0012	0	0.0113	0.0195	0.0165	0.0066	0.0203	0.0386	0.0159
Bacteria;Proteobacteria;Alphaproteobacteria;Rhodospirillales;Rhodospirillaceae;Telmatospirillum	8	5	15	8	3	6	3	24	0	4	7	22	0.0112	0.0059	0.0161	0.0099	0.004	0.0075	0.0053	0.0361	0	0.0058	0.0085	0.0318
Bacteria;Actinobacteria;Thermoleophilia;Solirubrobacterales;Solirubrobacteraceae;Solirubrobacter	0	9	0	0	4	4	35	20	5	9	1	4	0	0.0106	0	0	0.0054	0.005	0.0621	0.03	0.0082	0.013	0.0012	0.0058
Bacteria;Proteobacteria;Alphaproteobacteria;Rhodospirillales;Rhodospirillaceae;Inquilinus	0	0	0	0	0	0	16	6	5	7	54	5	0	0	0	0	0	0	0.0284	0.009	0.0082	0.0101	0.0652	0.0072
Bacteria;Proteobacteria;Gammaproteobacteria;Xanthomonadales;Xanthomonadaceae;Gynumella	15	42	0	0	0	5	6	4	6	9	2	3	0.021	0.0496	0	0	0	0.0063	0.0107	0.006	0.0099	0.013	0.0024	0.0043
Bacteria;Proteobacteria;Alphaproteobacteria;Rhodospirillales;Rhodospirillaceae;Dongia	7	20	2	0	1	43	1	1	1	2	7	11	0.0098	0.0236	0.0021	0	0.0014	0.0539	0.0018	0.0015	0.0016	0.0029	0.0085	0.0159
Bacteria;Bacteroidetes;[Saprospirae];[Saprospirales];Chitinophagaceae;Sediminibacterium	5	0	0	1	0	3	54	3	0	2	0	1	0.007	0	0	0.0012	0	0.0038	0.0959	0.0045	0	0.0029	0	0.0014
Bacteria;Proteobacteria;Alphaproteobacteria;Rhizobiales;Bradyrhizobiaceae;Balneimonas	0	21	4	2	0	10	20	8	3	4	1	8	0	0.0248	0.0043	0.0025	0	0.0125	0.0355	0.012	0.0049	0.0058	0.0012	0.0115
Bacteria;Firmicutes;Clostridia;Clostridiales;Clostridiaceae;Caloramator	1	5	6	9	4	26	0	9	11	4	6	2	0.0014	0.0059	0.0064	0.0112	0.0054	0.0326	0	0.0135	0.0181	0.0058	0.0072	0.0029
Bacteria;Cyanobacteria;Oscillatoriophycideae;Oscillatoriales;Phormidiaceae;Phormidium	0	0	0	14	0	1	3	24	12	9	8	5	0	0	0	0.0174	0	0.0013	0.0053	0.0361	0.0197	0.013	0.0097	0.0072
Bacteria;Actinobacteria;Actinobacteria;Actinomycetales;Sporichthyaceae;Sporichthya	10	5	7	0	0	9	11	12	1	4	4	12	0.014	0.0059	0.0075	0	0	0.0113	0.0195	0.018	0.0016	0.0058	0.0048	0.0173
Bacteria;Proteobacteria;Gammaproteobacteria;Xanthomonadales;Sinobacteraceae;Nevskia	30	1	4	18	3	7	0	3	1	1	4	7	0.0419	0.0012	0.0043	0.0224	0.004	0.0088	0	0.0045	0.0016	0.0014	0.0048	0.0101
Bacteria;Proteobacteria;Alphaproteobacteria;Caulobacterales;Caulobacteraceae;Caulobacter	51	0	2	1	0	3	13	0	0	1	0	0	0.0713	0	0.0021	0.0012	0	0.0038	0.0231	0	0	0.0014	0	0
Bacteria;Proteobacteria;Alphaproteobacteria;Rhizobiales;Rhizobiaceae;Agrobacterium	6	8	7	2	2	10	19	4	2	4	0	4	0.0084	0.0095	0.0075	0.0025	0.0027	0.0125	0.0337	0.006	0.0033	0.0058	0	0.0058
Bacteria;Bacteroidetes;Bacteroidia;Bacteroidales;Bacteroidaceae;Bacteroides	0	4	58	0	0	1	0	0	1	0	21	0	0	0.0047	0.0622	0	0	0.0013	0	0	0.0016	0	0.0254	0
Bacteria;Proteobacteria;Gammaproteobacteria;Pseudomonadales;Moraxellaceae;Acinetobacter	0	9	14	3	5	20	1	0	0	0	20	0	0	0.0106	0.015	0.0037	0.0067	0.0251	0.0018	0	0	0	0.0241	0
Bacteria;Proteobacteria;Deltaproteobacteria;Myxococcales;Cystobacteraceae;Angiococcus	7	2	0	0	2	7	4	17	2	2	4	8	0.0098	0.0024	0	0	0.0027	0.0088	0.0071	0.0255	0.0033	0.0029	0.0048	0.0115
Bacteria;Proteobacteria;Alphaproteobacteria;Rhizobiales;Hyphomicrobiaceae;Pedomicrobium	1	12	0	4	7	11	6	3	3	3	5	1	0.0014	0.0142	0	0.005	0.0094	0.0138	0.0107	0.0045	0.0049	0.0043	0.006	0.0014
Bacteria;Gemmatimonadetes;Gemmatimonadetes;Gemmatimonadales;Gemmatimonadaceae;Gemmatimonas	0	0	0	0	0	10	31	0	0	5	0	0	0	0	0	0	0	0.0125	0.055	0	0	0.0072	0	0
Bacteria;Firmicutes;Clostridia;Clostridiales;Lachnospiraceae;Coprococcus	1	0	1	2	3	10	4	6	3	2	7	13	0.0014	0	0.0011	0.0025	0.004	0.0125	0.0071	0.009	0.0049	0.0029	0.0085	0.0188
Bacteria;Bacteroidetes;Cytophagia;Cytophagales;Cytophagaceae;Adhaeribacter	0	1	0	0	0	0	38	0	0	0	0	2	0	0.0012	0	0	0	0	0.0675	0	0	0	0	0.0029
Bacteria;Proteobacteria;Alphaproteobacteria;Rhizobiales;Methylocystaceae;Pleomorphomonas	2	1	0	1	8	15	10	1	1	0	8	3	0.0028	0.0012	0	0.0012	0.0108	0.0188	0.0178	0.0015	0.0016	0	0.0097	0.0043
Bacteria;Proteobacteria;Alphaproteobacteria;Caulobacterales;Caulobacteraceae;Asticcacaulis	4	2	0	1	1	17	3	19	2	0	0	0	0.0056	0.0024	0	0.0012	0.0014	0.0213	0.0053	0.0285	0.0033	0	0	0
Bacteria;Actinobacteria;Actinobacteria;Actinomycetales;Nocardioidaceae;Pimelobacter	0	1	0	1	0	8	11	0	0	0	26	3	0	0.0012	0	0.0012	0	0.01	0.0195	0	0	0	0.0314	0.0043
Bacteria;Actinobacteria;Actinobacteria;Actinomycetales;Pseudonocardiaceae;Actinomycetospora	0	6	1	0	3	0	16	7	0	2	10	1	0	0.0071	0.0011	0	0.004	0	0.0284	0.0105	0	0.0029	0.0121	0.0014
Bacteria;Cyanobacteria;Synechococcophycideae;Pseudanabaenales;Pseudanabaenaceae;Leptolyngbya	0	13	0	0	0	0	9	14	1	4	1	3	0	0.0154	0	0	0	0	0.016	0.021	0.0016	0.0058	0.0012	0.0043
Bacteria;Bacteroidetes;Cytophagia;Cytophagales;Cytophagaceae;Cytophaga	0	0	0	0	0	0	36	0	0	0	1	0	0	0	0	0	0	0	0.0639	0	0	0	0.0012	0
Bacteria;Proteobacteria;Deltaproteobacteria;Myxococcales;Polyangiaceae;Sorangium	0	0	0	0	0	0	32	1	0	0	1	3	0	0	0	0	0	0	0.0568	0.0015	0	0	0.0012	0.0043
Bacteria;Firmicutes;Clostridia;Clostridiales;Ruminococcaceae;Oscillospira	0	0	0	1	0	0	0	11	2	1	34	0	0	0	0	0.0012	0	0	0	0.0165	0.0033	0.0014	0.0411	0
Bacteria;Actinobacteria;Actinobacteria;Actinomycetales;Cellulomonadaceae;Cellulomonas	0	1	1	0	1	4	15	1	8	2	4	2	0	0.0012	0.0011	0	0.0014	0.005	0.0266	0.0015	0.0131	0.0029	0.0048	0.0029
Bacteria;Actinobacteria;Actinobacteria;Actinomycetales;Nocardioidaceae;Aeromicrobium	1	9	2	0	0	2	13	3	2	1	6	2	0.0014	0.0106	0.0021	0	0	0.0025	0.0231	0.0045	0.0033	0.0014	0.0072	0.0029
Archaea;Crenarchaeota;Thaumarchaeota;Nitrososphaerales;Nitrososphaeraceae;Candidatus_Nitrososphaera	0	47	0	2	0	0	0	0	0	0	0	0	0	0.0555	0	0.0025	0	0	0	0	0	0	0	0
Bacteria;Actinobacteria;Actinobacteria;Actinomycetales;Micromonosporaceae;Virgisporangium	0	2	0	0	0	1	18	1	3	4	4	3	0	0.0024	0	0	0	0.0013	0.032	0.0015	0.0049	0.0058	0.0048	0.0043
Bacteria;Proteobacteria;Gammaproteobacteria;Legionellales;Legionellaceae;Legionella	3	4	9	5	7	8	5	2	0	0	0	0	0.0042	0.0047	0.0097	0.0062	0.0094	0.01	0.0089	0.003	0	0	0	0
Bacteria;Acidobacteria;Acidobacteriia;Acidobacteriales;Acidobacteriaceae;Acidicapsa	0	2	9	3	2	0	0	14	0	2	2	3	0	0.0024	0.0097	0.0037	0.0027	0	0	0.021	0	0.0029	0.0024	0.0043
Bacteria;Actinobacteria;Actinobacteria;Actinomycetales;Thermomonosporaceae;Actinocorallia	1	30	0	0	0	2	4	0	0	0	0	1	0.0014	0.0354	0	0	0	0.0025	0.0071	0	0	0	0	0.0014
Bacteria;Proteobacteria;Gammaproteobacteria;Aeromonadales;Aeromonadaceae;Aeromonas	0	2	0	1	1	18	3	0	1	0	5	5	0	0.0024	0	0.0012	0.0014	0.0226	0.0053	0	0.0016	0	0.006	0.0072
Bacteria;Proteobacteria;Alphaproteobacteria;Rhizobiales;Bradyrhizobiaceae;Bosea	5	1	2	0	1	10	5	3	0	0	1	6	0.007	0.0012	0.0021	0	0.0014	0.0125	0.0089	0.0045	0	0	0.0012	0.0087
Bacteria;Proteobacteria;Gammaproteobacteria;Xanthomonadales;Sinobacteraceae;Panacagrimonas	0	0	0	0	0	2	20	1	0	2	4	0	0	0	0	0	0	0.0025	0.0355	0.0015	0	0.0029	0.0048	0
Bacteria;Proteobacteria;Betaproteobacteria;Burkholderiales;Comamonadaceae;Curvibacter	4	8	22	2	1	3	0	0	0	0	0	0	0.0056	0.0095	0.0236	0.0025	0.0014	0.0038	0	0	0	0	0	0
Bacteria;Firmicutes;Clostridia;Clostridiales;Ruminococcaceae;Ruminococcus	0	0	0	0	0	0	0	2	0	0	35	0	0	0	0	0	0	0	0	0.003	0	0	0.0423	0
Bacteria;Chloroflexi;Anaerolineae;Anaerolineales;Anaerolinaceae;Anaerolinea	0	13	0	0	1	16	1	0	0	0	1	3	0	0.0154	0	0	0.0014	0.02	0.0018	0	0	0	0.0012	0.0043
Bacteria;Proteobacteria;Alphaproteobacteria;Rhizobiales;Phyllobacteriaceae;Aminobacter	3	1	4	0	0	0	8	2	1	4	0	6	0.0042	0.0012	0.0043	0	0	0	0.0142	0.003	0.0016	0.0058	0	0.0087
Bacteria;Bacteroidetes;Cytophagia;Cytophagales;Cytophagaceae;Sporocytophaga	6	2	4	0	0	1	15	0	0	0	0	0	0.0084	0.0024	0.0043	0	0	0.0013	0.0266	0	0	0	0	0
Bacteria;Proteobacteria;Gammaproteobacteria;Xanthomonadales;Sinobacteraceae;Alkanibacter	4	16	3	0	2	5	0	0	0	1	0	3	0.0056	0.0189	0.0032	0	0.0027	0.0063	0	0	0	0.0014	0	0.0043
Bacteria;Actinobacteria;Coriobacteriia;Coriobacteriales;Coriobacteriaceae;Collinsella	0	2	35	0	0	0	0	0	0	0	0	0	0	0.0024	0.0376	0	0	0	0	0	0	0	0	0
Bacteria;Planctomycetes;Planctomycetia;Gemmatales;Isosphaeraceae;Nostocoida	0	9	6	2	0	0	2	9	0	2	0	0	0	0.0106	0.0064	0.0025	0	0	0.0036	0.0135	0	0.0029	0	0
Bacteria;Firmicutes;Bacilli;Lactobacillales;Enterococcaceae;Enterococcus	10	1	14	0	1	4	0	0	0	0	2	0	0.014	0.0012	0.015	0	0.0014	0.005	0	0	0	0	0.0024	0
Bacteria;Actinobacteria;Actinobacteria;Actinomycetales;Streptosporangiaceae;Nonomuraea	1	0	0	0	2	0	0	1	0	0	22	4	0.0014	0	0	0	0.0027	0	0	0.0015	0	0	0.0266	0.0058
Bacteria;Proteobacteria;Betaproteobacteria;Burkholderiales;Comamonadaceae;Rubrivivax	0	0	0	0	0	6	13	3	0	2	0	0	0	0	0	0	0	0.0075	0.0231	0.0045	0	0.0029	0	0
Bacteria;Proteobacteria;Alphaproteobacteria;Rhodobacterales;Rhodobacteraceae;Rhodobacter	1	0	1	0	0	17	3	2	0	0	0	3	0.0014	0	0.0011	0	0	0.0213	0.0053	0.003	0	0	0	0.0043
Bacteria;Actinobacteria;Actinobacteria;Actinomycetales;Cellulomonadaceae;Demequina	0	0	0	0	0	4	16	0	0	0	0	2	0	0	0	0	0	0.005	0.0284	0	0	0	0	0.0029
Bacteria;Bacteroidetes;Sphingobacteriia;Sphingobacteriales;Sphingobacteriaceae;Sphingobacterium	0	4	20	0	2	0	0	0	0	0	1	2	0	0.0047	0.0215	0	0.0027	0	0	0	0	0	0.0012	0.0029
Bacteria;Firmicutes;Clostridia;Clostridiales;Lachnospiraceae;[Ruminococcus]	0	0	19	0	0	0	1	2	0	1	5	0	0	0	0.0204	0	0	0	0.0018	0.003	0	0.0014	0.006	0
Bacteria;Proteobacteria;Betaproteobacteria;Nitrosomonadales;Nitrosomonadaceae;Nitrosovibrio	1	1	0	0	0	0	3	2	4	3	4	4	0.0014	0.0012	0	0	0	0	0.0053	0.003	0.0066	0.0043	0.0048	0.0058
Bacteria;Bacteroidetes;Flavobacteriia;Flavobacteriales;[Weeksellaceae];Chryseobacterium	3	2	1	0	0	1	2	0	0	0	0	13	0.0042	0.0024	0.0011	0	0	0.0013	0.0036	0	0	0	0	0.0188
Bacteria;Actinobacteria;Actinobacteria;Actinomycetales;Dietziaceae;Dietzia	0	0	0	0	0	0	4	1	0	12	3	1	0	0	0	0	0	0	0.0071	0.0015	0	0.0174	0.0036	0.0014
Bacteria;Actinobacteria;Actinobacteria;Actinomycetales;Micromonosporaceae;Catellatospora	0	4	0	1	0	10	4	2	0	0	2	0	0	0.0047	0	0.0012	0	0.0125	0.0071	0.003	0	0	0.0024	0
Bacteria;Verrucomicrobia;[Spartobacteria];[Chthoniobacterales];[Chthoniobacteraceae];Ellin506	0	1	0	0	0	7	4	1	0	2	0	6	0	0.0012	0	0	0	0.0088	0.0071	0.0015	0	0.0029	0	0.0087
Bacteria;Firmicutes;Clostridia;Clostridiales;Veillonellaceae;Sporomusa	0	7	0	0	0	1	5	0	0	1	6	2	0	0.0083	0	0	0	0.0013	0.0089	0	0	0.0014	0.0072	0.0029
Bacteria;Firmicutes;Clostridia;Clostridiales;Sulfobacillaceae;YNPFFP6	0	13	0	1	0	0	2	0	0	6	0	0	0	0.0154	0	0.0012	0	0	0.0036	0	0	0.0087	0	0
Bacteria;Proteobacteria;Gammaproteobacteria;Alteromonadales;Alteromonadaceae;Cellvibrio	4	0	0	0	0	0	0	1	0	0	0	15	0.0056	0	0	0	0	0	0	0.0015	0	0	0	0.0217
Bacteria;Actinobacteria;Actinobacteria;Actinomycetales;Microbacteriaceae;Agromyces	0	0	0	0	0	0	13	0	1	1	1	0	0	0	0	0	0	0	0.0231	0	0.0016	0.0014	0.0012	0
Bacteria;Bacteroidetes;Cytophagia;Cytophagales;Cytophagaceae;Dyadobacter	4	0	13	0	0	5	0	0	0	1	0	0	0.0056	0	0.0139	0	0	0.0063	0	0	0	0.0014	0	0
Bacteria;Actinobacteria;Actinobacteria;Actinomycetales;Nocardiaceae;Rhodococcus	0	0	0	0	0	0	1	0	0	3	3	12	0	0	0	0	0	0	0.0018	0	0	0.0043	0.0036	0.0173
Bacteria;Bacteroidetes;Cytophagia;Cytophagales;Cytophagaceae;Rhodocytophaga	0	22	0	0	0	0	0	0	0	0	0	0	0	0.026	0	0	0	0	0	0	0	0	0	0
Bacteria;Chloroflexi;Anaerolineae;Caldilineales;Caldilineaceae;Caldilinea	0	0	0	0	0	5	9	0	0	0	3	0	0	0	0	0	0	0.0063	0.016	0	0	0	0.0036	0
Bacteria;Proteobacteria;Betaproteobacteria;Neisseriales;Neisseriaceae;Chromobacterium	0	3	0	1	0	13	1	0	0	0	0	1	0	0.0035	0	0.0012	0	0.0163	0.0018	0	0	0	0	0.0014
Bacteria;Bacteroidetes;Sphingobacteriia;Sphingobacteriales;Sphingobacteriaceae;Pedobacter	0	0	18	0	1	0	0	0	0	0	0	2	0	0	0.0193	0	0.0014	0	0	0	0	0	0	0.0029
Bacteria;Actinobacteria;Actinobacteria;Actinomycetales;Pseudonocardiaceae;Thermobispora	0	0	0	0	0	0	0	0	0	0	19	0	0	0	0	0	0	0	0	0	0	0	0.0229	0
Bacteria;Firmicutes;Clostridia;Clostridiales;Ruminococcaceae;Butyricicoccus	0	0	20	0	1	0	0	0	0	0	0	0	0	0	0.0215	0	0.0014	0	0	0	0	0	0	0
Bacteria;Actinobacteria;Actinobacteria;Actinomycetales;Actinomycetaceae;Actinomyces	1	0	16	0	1	1	0	0	0	0	1	0	0.0014	0	0.0172	0	0.0014	0.0013	0	0	0	0	0.0012	0
Archaea;Euryarchaeota;Methanomicrobia;Methanocellales;Methanocellaceae;Methanocella	0	13	0	2	2	0	0	1	0	0	0	0	0	0.0154	0	0.0025	0.0027	0	0	0.0015	0	0	0	0
Bacteria;Nitrospirae;Nitrospira;Nitrospirales;FW;4-29	0	15	0	0	0	0	0	0	0	0	3	0	0	0.0177	0	0	0	0	0	0	0	0	0.0036	0
Bacteria;Proteobacteria;Deltaproteobacteria;Myxococcales;Nannocystaceae;Nannocystis	0	3	7	0	0	0	3	0	0	0	3	0	0	0.0035	0.0075	0	0	0	0.0053	0	0	0	0.0036	0
Bacteria;Firmicutes;Clostridia;Clostridiales;Peptococcaceae;Desulfosporosinus	2	5	0	1	1	2	0	0	0	3	0	1	0.0028	0.0059	0	0.0012	0.0014	0.0025	0	0	0	0.0043	0	0.0014
Bacteria;Actinobacteria;Actinobacteria;Actinomycetales;Promicromonosporaceae;Promicromonospora	0	0	16	0	0	1	0	0	0	0	0	0	0	0	0.0172	0	0	0.0013	0	0	0	0	0	0
Bacteria;Firmicutes;Clostridia;Clostridiales;Symbiobacteriaceae;Symbiobacterium	0	2	6	2	0	1	0	1	1	0	2	0	0	0.0024	0.0064	0.0025	0	0.0013	0	0.0015	0.0016	0	0.0024	0
Bacteria;Firmicutes;Bacilli;Lactobacillales;Streptococcaceae;Streptococcus	0	0	8	0	0	0	0	1	0	2	0	3	0	0	0.0086	0	0	0	0	0.0015	0	0.0029	0	0.0043
Bacteria;Firmicutes;Bacilli;Bacillales;Planococcaceae;Ureibacillus	0	0	0	0	0	0	0	0	0	0	14	0	0	0	0	0	0	0	0	0	0	0	0.0169	0
Bacteria;Actinobacteria;Actinobacteria;Actinomycetales;Gordoniaceae;Gordonia	1	0	2	0	0	0	1	0	0	2	1	5	0.0014	0	0.0021	0	0	0	0.0018	0	0	0.0029	0.0012	0.0072
Bacteria;Firmicutes;Bacilli;Lactobacillales;Streptococcaceae;Lactococcus	9	1	1	0	0	0	0	0	1	0	0	0	0.0126	0.0012	0.0011	0	0	0	0	0	0.0016	0	0	0
Bacteria;Firmicutes;Bacilli;Bacillales;Planococcaceae;Lysinibacillus	2	1	0	3	0	1	0	0	3	0	1	1	0.0028	0.0012	0	0.0037	0	0.0013	0	0	0.0049	0	0.0012	0.0014
Bacteria;Verrucomicrobia;Verrucomicrobiae;Verrucomicrobiales;Verrucomicrobiaceae;Akkermansia	2	2	2	1	0	0	2	0	0	2	0	1	0.0028	0.0024	0.0021	0.0012	0	0	0.0036	0	0	0.0029	0	0.0014
Bacteria;Proteobacteria;Deltaproteobacteria;Desulfobacterales;Desulfobulbaceae;Desulfobulbus	0	1	0	0	0	12	0	0	0	0	0	0	0	0.0012	0	0	0	0.015	0	0	0	0	0	0
Bacteria;Proteobacteria;Alphaproteobacteria;Rhodobacterales;Rhodobacteraceae;Paracoccus	1	2	0	0	1	4	3	0	0	0	0	0	0.0014	0.0024	0	0	0.0014	0.005	0.0053	0	0	0	0	0
Bacteria;Proteobacteria;Deltaproteobacteria;Desulfovibrionales;Desulfovibrionaceae;Desulfovibrio	0	0	0	0	0	10	0	0	0	0	2	0	0	0	0	0	0	0.0125	0	0	0	0	0.0024	0
Bacteria;Nitrospirae;Nitrospira;Nitrospirales;[Thermodesulfovibrionaceae];GOUTA19	0	0	0	0	1	0	0	5	2	1	1	0	0	0	0	0	0.0014	0	0	0.0075	0.0033	0.0014	0.0012	0
Bacteria;Proteobacteria;Gammaproteobacteria;Pseudomonadales;Moraxellaceae;Enhydrobacter	0	0	0	0	0	0	0	0	0	0	11	1	0	0	0	0	0	0	0	0	0	0	0.0133	0.0014
Bacteria;Proteobacteria;Alphaproteobacteria;Rhodobacterales;Rhodobacteraceae;Amaricoccus	1	0	2	0	0	2	4	0	0	0	0	1	0.0014	0	0.0021	0	0	0.0025	0.0071	0	0	0	0	0.0014
Bacteria;Bacteroidetes;[Saprospirae];[Saprospirales];Chitinophagaceae;Niabella	0	0	12	0	0	0	0	0	0	0	0	1	0	0	0.0129	0	0	0	0	0	0	0	0	0.0014
Bacteria;Acidobacteria;Acidobacteriia;Acidobacteriales;Acidobacteriaceae;Acidopila	0	0	0	0	0	0	2	0	0	3	0	4	0	0	0	0	0	0	0.0036	0	0	0.0043	0	0.0058
Bacteria;Acidobacteria;Solibacteres;Solibacterales;[Bryobacteraceae];Bryobacter	0	0	0	0	0	1	6	0	0	0	0	1	0	0	0	0	0	0.0013	0.0107	0	0	0	0	0.0014
Bacteria;Actinobacteria;Actinobacteria;Actinomycetales;Micrococcaceae;Nesterenkonia	1	5	0	0	2	0	0	0	0	0	0	2	0.0014	0.0059	0	0	0.0027	0	0	0	0	0	0	0.0029
Bacteria;Actinobacteria;Actinobacteria;Bifidobacteriales;Bifidobacteriaceae;Bifidobacterium	0	0	0	0	0	3	0	0	0	1	0	5	0	0	0	0	0	0.0038	0	0	0	0.0014	0	0.0072
Bacteria;Proteobacteria;Deltaproteobacteria;Bdellovibrionales;Bacteriovoracaceae;Peredibacter	0	0	0	0	0	1	6	0	0	0	0	0	0	0	0	0	0	0.0013	0.0107	0	0	0	0	0
Bacteria;Planctomycetes;Planctomycetia;Pirellulales;Pirellulaceae;planctomycete	0	0	9	0	0	0	1	0	0	0	0	0	0	0	0.0097	0	0	0	0.0018	0	0	0	0	0
Bacteria;Proteobacteria;Deltaproteobacteria;Myxococcales;Nannocystaceae;Plesiocystis	0	0	0	0	0	2	4	0	0	1	0	0	0	0	0	0	0	0.0025	0.0071	0	0	0.0014	0	0
Bacteria;Firmicutes;Bacilli;Lactobacillales;Aerococcaceae;Aerococcus	0	0	0	0	0	0	0	0	0	0	9	0	0	0	0	0	0	0	0	0	0	0	0.0109	0
Bacteria;Firmicutes;Clostridia;Clostridiales;Clostridiaceae;Alkaliphilus	0	0	0	0	3	2	0	1	0	0	0	2	0	0	0	0	0.004	0.0025	0	0.0015	0	0	0	0.0029
Bacteria;Bacteroidetes;Bacteroidia;Bacteroidales;Prevotellaceae;Prevotella	2	4	3	0	0	0	0	0	0	0	0	0	0.0028	0.0047	0.0032	0	0	0	0	0	0	0	0	0
Bacteria;Proteobacteria;Alphaproteobacteria;Rhizobiales;Rhizobiaceae;Kaistia	0	0	2	0	0	4	2	0	0	0	0	0	0	0	0.0021	0	0	0.005	0.0036	0	0	0	0	0
Bacteria;Verrucomicrobia;Verrucomicrobiae;Verrucomicrobiales;Verrucomicrobiaceae;Prosthecobacter	5	0	0	0	0	0	2	0	0	0	0	0	0.007	0	0	0	0	0	0.0036	0	0	0	0	0
Bacteria;Chloroflexi;Ktedonobacteria;Ktedonobacterales;Ktedonobacteraceae;FFCH10602	0	0	0	3	0	0	0	0	4	0	0	0	0	0	0	0.0037	0	0	0	0	0.0066	0	0	0
Bacteria;Proteobacteria;Alphaproteobacteria;Rhodospirillales;Rhodospirillaceae;Azospirillum	0	0	0	0	0	0	2	1	3	0	0	0	0	0	0	0	0	0	0.0036	0.0015	0.0049	0	0	0
Bacteria;Proteobacteria;Gammaproteobacteria;Oceanospirillales;Alcanivoracaceae;Alcanivorax	0	0	9	0	0	0	0	0	0	0	0	0	0	0	0.0097	0	0	0	0	0	0	0	0	0
Bacteria;Proteobacteria;Gammaproteobacteria;Pasteurellales;Pasteurellaceae;Pasteurella	0	0	9	0	0	0	0	0	0	0	0	0	0	0	0.0097	0	0	0	0	0	0	0	0	0
Bacteria;Firmicutes;Clostridia;Clostridiales;[Tissierellaceae];Tepidimicrobium	0	0	0	0	0	0	0	0	0	0	8	0	0	0	0	0	0	0	0	0	0	0	0.0097	0
Bacteria;Actinobacteria;Actinobacteria;Actinomycetales;Pseudonocardiaceae;Thermocrispum	0	0	0	0	0	0	0	0	0	0	8	0	0	0	0	0	0	0	0	0	0	0	0.0097	0
Bacteria;Bacteroidetes;[Saprospirae];[Saprospirales];Chitinophagaceae;Filimonas	4	0	0	0	2	1	0	0	0	0	0	0	0.0056	0	0	0	0.0027	0.0013	0	0	0	0	0	0
Bacteria;Proteobacteria;Alphaproteobacteria;Rhodospirillales;Rhodospirillaceae;Phaeospirillum	0	0	0	0	0	2	4	0	0	0	0	0	0	0	0	0	0	0.0025	0.0071	0	0	0	0	0
Bacteria;Nitrospirae;Nitrospira;Nitrospirales;Nitrospiraceae;JG37-AG-70	0	4	0	0	0	0	0	0	0	0	0	3	0	0.0047	0	0	0	0	0	0	0	0	0	0.0043
Bacteria;Actinobacteria;Thermoleophilia;Gaiellales;Gaiellaceae;Gaiella	0	0	0	0	0	0	2	2	0	0	2	0	0	0	0	0	0	0	0.0036	0.003	0	0	0.0024	0
Bacteria;Proteobacteria;Betaproteobacteria;Rhodocyclales;Rhodocyclaceae;Methyloversatilis	0	6	0	0	0	1	0	0	0	0	0	0	0	0.0071	0	0	0	0.0013	0	0	0	0	0	0
Bacteria;Proteobacteria;Gammaproteobacteria;Chromatiales;Chromatiaceae;Nitrosococcus	0	1	0	0	0	1	0	3	0	0	0	1	0	0.0012	0	0	0	0.0013	0	0.0045	0	0	0	0.0014
Bacteria;Bacteroidetes;Cytophagia;Cytophagales;Cytophagaceae;Spirosoma	0	6	0	1	0	0	0	0	0	0	0	0	0	0.0071	0	0.0012	0	0	0	0	0	0	0	0
Bacteria;Spirochaetes;[Leptospirae];[Leptospirales];Leptospiraceae;Turneriella	5	1	0	0	0	0	0	0	0	0	0	0	0.007	0.0012	0	0	0	0	0	0	0	0	0	0
Bacteria;Proteobacteria;Alphaproteobacteria;Rhizobiales;Bradyrhizobiaceae;Afipia	0	0	0	0	0	1	3	1	0	0	0	0	0	0	0	0	0	0.0013	0.0053	0.0015	0	0	0	0
Bacteria;Actinobacteria;Actinobacteria;Actinomycetales;Micromonosporaceae;Micromonospora	0	0	0	0	0	0	0	0	3	2	0	0	0	0	0	0	0	0	0	0	0.0049	0.0029	0	0
Bacteria;Proteobacteria;Betaproteobacteria;Rhodocyclales;Rhodocyclaceae;Azospira	0	0	0	0	0	5	0	0	0	1	0	0	0	0	0	0	0	0.0063	0	0	0	0.0014	0	0
Bacteria;Actinobacteria;Actinobacteria;Actinomycetales;Nocardiaceae;Smaragdicoccus	0	2	0	0	0	2	0	0	1	0	1	0	0	0.0024	0	0	0	0.0025	0	0	0.0016	0	0.0012	0
Bacteria;Proteobacteria;Alphaproteobacteria;Rhodobacterales;Rhodobacteraceae;Rubellimicrobium	1	0	1	0	0	0	2	0	0	0	0	1	0.0014	0	0.0011	0	0	0	0.0036	0	0	0	0	0.0014
Bacteria;Fusobacteria;Fusobacteriia;Fusobacteriales;Fusobacteriaceae;u114	0	0	0	0	0	6	0	0	0	0	0	0	0	0	0	0	0	0.0075	0	0	0	0	0	0
Bacteria;Proteobacteria;Alphaproteobacteria;Rhodospirillales;Acetobacteraceae;Roseomonas	0	1	0	0	0	0	0	3	1	0	0	0	0	0.0012	0	0	0	0	0	0.0045	0.0016	0	0	0
Bacteria;Verrucomicrobia;Verrucomicrobiae;Verrucomicrobiales;Verrucomicrobiaceae;Haloferula	0	0	0	0	0	0	4	0	0	0	0	0	0	0	0	0	0	0	0.0071	0	0	0	0	0
Bacteria;Proteobacteria;Deltaproteobacteria;Syntrophobacterales;Syntrophaceae;Desulfobacca	0	5	0	0	0	0	0	0	0	0	1	0	0	0.0059	0	0	0	0	0	0	0	0	0.0012	0
Bacteria;Proteobacteria;Alphaproteobacteria;Rhizobiales;Rhodobiaceae;Afifella	0	0	0	0	0	0	3	0	1	0	0	0	0	0	0	0	0	0	0.0053	0	0.0016	0	0	0
Bacteria;Chlamydiae;Chlamydiia;Chlamydiales;Parachlamydiaceae;Candidatus_Protochlamydia	2	0	0	0	0	2	0	1	0	0	0	0	0.0028	0	0	0	0	0.0025	0	0.0015	0	0	0	0
Bacteria;Proteobacteria;Gammaproteobacteria;Xanthomonadales;Sinobacteraceae;Solimonas	0	0	0	0	0	4	0	1	0	0	0	0	0	0	0	0	0	0.005	0	0.0015	0	0	0	0
Bacteria;Proteobacteria;Alphaproteobacteria;Rickettsiales;Rickettsiaceae;Rickettsia	3	0	1	0	0	0	0	0	0	0	1	0	0.0042	0	0.0011	0	0	0	0	0	0	0	0.0012	0
Bacteria;Proteobacteria;Betaproteobacteria;Burkholderiales;Oxalobacteraceae;Pseudoburkholderia	0	4	0	0	0	0	0	0	1	0	0	0	0	0.0047	0	0	0	0	0	0	0.0016	0	0	0
Bacteria;[Thermi];Deinococci;Deinococcales;Deinococcaceae;Deinococcus	0	2	0	3	0	0	0	0	0	0	0	0	0	0.0024	0	0.0037	0	0	0	0	0	0	0	0
Bacteria;Firmicutes;Clostridia;Clostridiales;Ruminococcaceae;Faecalibacterium	0	0	0	0	0	0	0	0	3	0	1	0	0	0	0	0	0	0	0	0	0.0049	0	0.0012	0
Bacteria;Firmicutes;Clostridia;Clostridiales;Peptostreptococcaceae;[Clostridium]	0	0	0	0	0	0	0	0	0	0	5	0	0	0	0	0	0	0	0	0	0	0	0.006	0
Bacteria;Cyanobacteria;Synechococcophycideae;Pseudanabaenales;Pseudanabaenaceae;Arthronema	0	0	0	0	0	0	0	4	0	0	0	0	0	0	0	0	0	0	0	0.006	0	0	0	0
Bacteria;Firmicutes;Clostridia;Clostridiales;Veillonellaceae;Propionispira	0	4	0	0	0	1	0	0	0	0	0	0	0	0.0047	0	0	0	0.0013	0	0	0	0	0	0
Bacteria;Firmicutes;Bacilli;Bacillales;Paenibacillaceae;Thermobacillus	0	0	0	0	0	0	0	0	0	0	5	0	0	0	0	0	0	0	0	0	0	0	0.006	0
Bacteria;Bacteroidetes;Sphingobacteriia;Sphingobacteriales;Sphingobacteriaceae;Parapedobacter	0	0	0	0	0	0	0	0	0	0	0	4	0	0	0	0	0	0	0	0	0	0	0	0.0058
Bacteria;Proteobacteria;Gammaproteobacteria;Xanthomonadales;Xanthomonadaceae;Pseudofulvimonas	0	0	0	0	0	0	0	0	0	0	0	4	0	0	0	0	0	0	0	0	0	0	0	0.0058
Bacteria;Armatimonadetes;Chthonomonadetes;Chthonomonadales;Chthonomonadaceae;Chthonomonas	0	0	0	2	0	0	0	0	0	2	0	0	0	0	0	0.0025	0	0	0	0	0	0.0029	0	0
Bacteria;Proteobacteria;Betaproteobacteria;Methylophilales;Methylophilaceae;Methylotenera	3	0	0	1	0	0	0	0	0	0	0	0	0.0042	0	0	0.0012	0	0	0	0	0	0	0	0
Bacteria;Proteobacteria;Alphaproteobacteria;Rhizobiales;Rhizobiaceae;Sinorhizobium	0	0	0	0	0	0	3	0	0	0	0	0	0	0	0	0	0	0	0.0053	0	0	0	0	0
Bacteria;Bacteroidetes;Flavobacteriia;Flavobacteriales;[Weeksellaceae];Elizabethkingia	0	0	0	0	1	3	0	0	0	0	0	0	0	0	0	0	0.0014	0.0038	0	0	0	0	0	0
Bacteria;Firmicutes;Bacilli;Bacillales;Thermoactinomycetaceae;Thermoactinomyces	0	0	0	0	2	2	0	0	0	0	0	0	0	0	0	0	0.0027	0.0025	0	0	0	0	0	0
Bacteria;Firmicutes;Bacilli;Lactobacillales;Leuconostocaceae;Weissella	1	0	0	1	0	2	0	0	0	0	0	0	0.0014	0	0	0.0012	0	0.0025	0	0	0	0	0	0
Bacteria;NC10;12-24;Methylomirabiliales;Methylomirabiliaceae;Candidatus_Methylomirabilis	0	4	0	0	0	0	0	0	0	0	0	0	0	0.0047	0	0	0	0	0	0	0	0	0	0
Bacteria;Firmicutes;Clostridia;Clostridiales;Peptococcaceae;Desulfotomaculum	0	4	0	0	0	0	0	0	0	0	0	0	0	0.0047	0	0	0	0	0	0	0	0	0	0
Bacteria;Actinobacteria;Actinobacteria;Actinomycetales;Dermabacteraceae;Brachybacterium	0	0	3	0	0	0	0	0	0	0	0	1	0	0	0.0032	0	0	0	0	0	0	0	0	0.0014
Bacteria;Firmicutes;Clostridia;Clostridiales;[Tissierellaceae];Gallicola	0	0	0	0	0	0	0	3	0	0	0	0	0	0	0	0	0	0	0	0.0045	0	0	0	0
Bacteria;Chloroflexi;Anaerolineae;Ardenscatenales;Ardenscatenaceae;Ardenscatena	0	0	0	0	0	0	0	1	0	0	0	2	0	0	0	0	0	0	0	0.0015	0	0	0	0.0029
Bacteria;Proteobacteria;Deltaproteobacteria;Myxococcales;Cystobacteraceae;Cystobacter	0	0	0	0	0	0	0	1	0	0	0	2	0	0	0	0	0	0	0	0.0015	0	0	0	0.0029
Bacteria;Acidobacteria;Acidobacteriia;Acidobacteriales;Acidobacteriaceae;Acidobacteriaceae	0	0	0	0	0	0	0	0	0	3	0	0	0	0	0	0	0	0	0	0	0	0.0043	0	0
Bacteria;Proteobacteria;Gammaproteobacteria;Pseudomonadales;Moraxellaceae;Alkanindiges	0	0	4	0	0	0	0	0	0	0	0	0	0	0	0.0043	0	0	0	0	0	0	0	0	0
Bacteria;Proteobacteria;Deltaproteobacteria;Desulfuromonadales;Geobacteraceae;Geobacter	0	0	0	0	0	3	0	0	0	0	0	0	0	0	0	0	0	0.0038	0	0	0	0	0	0
Bacteria;Bacteroidetes;Bacteroidia;Bacteroidales;Rikenellaceae;Alistipes	0	0	0	0	0	0	2	0	0	0	0	0	0	0	0	0	0	0	0.0036	0	0	0	0	0
Bacteria;Actinobacteria;Acidimicrobiia;Acidimicrobiales;C111;Ilumatobacter	0	0	0	0	0	0	2	0	0	0	0	0	0	0	0	0	0	0	0.0036	0	0	0	0	0
Bacteria;Actinobacteria;Actinobacteria;Actinomycetales;Nakamurellaceae;Nakamurella	0	0	0	0	0	0	2	0	0	0	0	0	0	0	0	0	0	0	0.0036	0	0	0	0	0
Bacteria;Proteobacteria;Betaproteobacteria;Burkholderiales;Comamonadaceae;Xenophilus	0	0	0	0	0	0	2	0	0	0	0	0	0	0	0	0	0	0	0.0036	0	0	0	0	0
Bacteria;Actinobacteria;Actinobacteria;Actinomycetales;Kineosporiaceae;Kineococcus	0	3	0	0	0	0	0	0	0	0	0	0	0	0.0035	0	0	0	0	0	0	0	0	0	0
Bacteria;Proteobacteria;Gammaproteobacteria;Methylococcales;Methylococcaceae;Methylomicrobium	0	3	0	0	0	0	0	0	0	0	0	0	0	0.0035	0	0	0	0	0	0	0	0	0	0
Bacteria;Acidobacteria;Acidobacteriia;Acidobacteriales;Acidobacteriaceae;Granulicella	0	0	0	0	0	0	0	0	2	0	0	0	0	0	0	0	0	0	0	0	0.0033	0	0	0
Bacteria;Proteobacteria;Gammaproteobacteria;Alteromonadales;Shewanellaceae;Shewanella	0	0	3	0	0	0	0	0	0	0	0	0	0	0	0.0032	0	0	0	0	0	0	0	0	0
Bacteria;Actinobacteria;Actinobacteria;Actinomycetales;Micromonosporaceae;Actinoplanes	0	0	0	0	0	0	0	2	0	0	0	0	0	0	0	0	0	0	0	0.003	0	0	0	0
Bacteria;Actinobacteria;Coriobacteriia;Coriobacteriales;Coriobacteriaceae;Adlercreutzia	0	0	0	0	0	0	0	2	0	0	0	0	0	0	0	0	0	0	0	0.003	0	0	0	0
Bacteria;Proteobacteria;Deltaproteobacteria;Myxococcales;Polyangiaceae;Chondromyces	0	0	0	0	0	0	0	2	0	0	0	0	0	0	0	0	0	0	0	0.003	0	0	0	0
Bacteria;Proteobacteria;Betaproteobacteria;Methylophilales;Methylophilaceae;Methylobacillus	0	0	0	0	0	0	0	0	0	2	0	0	0	0	0	0	0	0	0	0	0	0.0029	0	0
Bacteria;Chlamydiae;Chlamydiia;Chlamydiales;Parachlamydiaceae;Neochlamydia	0	0	0	0	0	0	0	0	0	0	0	2	0	0	0	0	0	0	0	0	0	0	0	0.0029
Bacteria;Proteobacteria;Alphaproteobacteria;Rhodospirillales;Acetobacteraceae;Rhodopila	0	0	0	0	0	0	0	0	0	2	0	0	0	0	0	0	0	0	0	0	0	0.0029	0	0
Bacteria;Proteobacteria;Alphaproteobacteria;Rhodospirillales;Acetobacteraceae;Rhodovastum	0	0	0	0	0	0	0	0	0	0	0	2	0	0	0	0	0	0	0	0	0	0	0	0.0029
Bacteria;Firmicutes;Clostridia;Clostridiales;Clostridiaceae;Candidatus_Arthromitus	2	0	0	0	0	0	0	0	0	0	0	0	0.0028	0	0	0	0	0	0	0	0	0	0	0
Bacteria;Bacteroidetes;Flavobacteriia;Flavobacteriales;Cryomorphaceae;Fluviicola	2	0	0	0	0	0	0	0	0	0	0	0	0.0028	0	0	0	0	0	0	0	0	0	0	0
Bacteria;Proteobacteria;Alphaproteobacteria;Caulobacterales;Caulobacteraceae;Nitrobacteria	2	0	0	0	0	0	0	0	0	0	0	0	0.0028	0	0	0	0	0	0	0	0	0	0	0
Bacteria;Acidobacteria;Holophagae;Holophagales;Holophagaceae;Holophaga	0	0	0	0	2	0	0	0	0	0	0	0	0	0	0	0	0.0027	0	0	0	0	0	0	0
Bacteria;Bacteroidetes;Flavobacteriia;Flavobacteriales;Cryomorphaceae;Brumimicrobium	0	0	0	0	0	2	0	0	0	0	0	0	0	0	0	0	0	0.0025	0	0	0	0	0	0
Bacteria;Firmicutes;Clostridia;Clostridiales;Caldicoprobacteraceae;Caldicoprobacter	0	0	0	0	0	2	0	0	0	0	0	0	0	0	0	0	0	0.0025	0	0	0	0	0	0
Bacteria;Proteobacteria;Gammaproteobacteria;Methylococcales;Crenotrichaceae;Crenothrix	0	0	0	0	0	2	0	0	0	0	0	0	0	0	0	0	0	0.0025	0	0	0	0	0	0
Bacteria;Firmicutes;Clostridia;Clostridiales;Peptococcaceae;Dehalobacter_Syntrophobotulus	0	0	0	2	0	0	0	0	0	0	0	0	0	0	0	0.0025	0	0	0	0	0	0	0	0
Bacteria;Bacteroidetes;Cytophagia;Cytophagales;Cytophagaceae;Emticicia	0	0	0	0	0	2	0	0	0	0	0	0	0	0	0	0	0	0.0025	0	0	0	0	0	0
Bacteria;Tenericutes;Mollicutes;Mycoplasmatales;Mycoplasmataceae;Mycoplasma	0	0	0	0	0	2	0	0	0	0	0	0	0	0	0	0	0	0.0025	0	0	0	0	0	0
Bacteria;Firmicutes;Clostridia;Clostridiales;[Tissierellaceae];Tissierella_Soehngenia	0	0	0	0	0	2	0	0	0	0	0	0	0	0	0	0	0	0.0025	0	0	0	0	0	0
Bacteria;Actinobacteria;Actinobacteria;Actinomycetales;Propionibacteriaceae;Microlunatus	0	0	0	0	0	0	0	0	0	0	2	0	0	0	0	0	0	0	0	0	0	0	0.0024	0
Bacteria;Proteobacteria;Alphaproteobacteria;Rhizobiales;Hyphomicrobiaceae;Parvibaculum	0	1	0	1	0	0	0	0	0	0	0	0	0	0.0012	0	0.0012	0	0	0	0	0	0	0	0
Bacteria;Proteobacteria;Deltaproteobacteria;Myxococcales;Polyangiaceae;Phaselicystis	0	0	0	0	0	0	0	0	0	0	2	0	0	0	0	0	0	0	0	0	0	0	0.0024	0
Bacteria;Bacteroidetes;[Saprospirae];[Saprospirales];Chitinophagaceae;Trachelomonas	0	2	0	0	0	0	0	0	0	0	0	0	0	0.0024	0	0	0	0	0	0	0	0	0	0
Bacteria;Firmicutes;Clostridia;Clostridiales;Gracilibacteraceae;Gracilibacter	0	0	2	0	0	0	0	0	0	0	0	0	0	0	0.0021	0	0	0	0	0	0	0	0	0
Bacteria;Actinobacteria;Actinobacteria;Actinomycetales;Streptomycetaceae;Streptomyces;lanatus	49	791	39	17	44	222	326	438	254	416	5259	1102	0.0685	0.9346	0.0418	0.0211	0.0594	0.2781	0.5788	0.658	0.4173	0.6022	6.3501	1.5908
Bacteria;Proteobacteria;Gammaproteobacteria;Xanthomonadales;Xanthomonadaceae;Dyella;ginsengisoli	478	164	314	439	89	201	59	357	139	59	1048	309	0.6682	0.1938	0.3369	0.5458	0.1201	0.2518	0.1048	0.5363	0.2284	0.0854	1.2654	0.446
Bacteria;Proteobacteria;Gammaproteobacteria;Xanthomonadales;Xanthomonadaceae;Thermomonas;dokdonensis	1	0	0	0	0	26	1553	25	26	27	22	33	0.0014	0	0	0	0	0.0326	2.7574	0.0376	0.0427	0.0391	0.0266	0.0476
Bacteria;Proteobacteria;Gammaproteobacteria;Xanthomonadales;Xanthomonadaceae;Dyella;marensis	383	251	222	105	288	262	6	28	17	45	66	193	0.5354	0.2966	0.2382	0.1305	0.3887	0.3282	0.0107	0.0421	0.0279	0.0651	0.0797	0.2786
Bacteria;Proteobacteria;Alphaproteobacteria;Rhodospirillales;Rhodospirillaceae;Reyranella;massiliensis	60	114	141	175	277	236	175	102	49	29	74	156	0.0839	0.1347	0.1513	0.2176	0.3738	0.2957	0.3107	0.1532	0.0805	0.042	0.0894	0.2252
Bacteria;Bacteroidetes;Sphingobacteriia;Sphingobacteriales;Sphingobacteriaceae;Solitalea;canadensis	0	0	0	1	0	20	606	3	4	3	4	2	0	0	0	0.0012	0	0.0251	1.076	0.0045	0.0066	0.0043	0.0048	0.0029
Bacteria;Actinobacteria;Actinobacteria;Actinomycetales;Intrasporangiaceae;Oryzihumus;leptocrescens	5	231	1	3	2	53	12	17	12	32	237	38	0.007	0.2729	0.0011	0.0037	0.0027	0.0664	0.0213	0.0255	0.0197	0.0463	0.2862	0.0549
Bacteria;Proteobacteria;Betaproteobacteria;Burkholderiales;Alcaligenaceae;Bordetella;petrii	108	11	347	37	35	72	3	8	4	10	8	8	0.151	0.013	0.3723	0.046	0.0472	0.0902	0.0053	0.012	0.0066	0.0145	0.0097	0.0115
Bacteria;Proteobacteria;Gammaproteobacteria;Xanthomonadales;Xanthomonadaceae;Rudaea;cellulosilytica	150	9	14	15	8	39	4	9	5	8	141	32	0.2097	0.0106	0.015	0.0186	0.0108	0.0489	0.0071	0.0135	0.0082	0.0116	0.1703	0.0462
Bacteria;Actinobacteria;Actinobacteria;Actinomycetales;Mycobacteriaceae;Mycobacterium;celatum	19	35	87	7	44	20	7	63	24	41	9	19	0.0266	0.0414	0.0933	0.0087	0.0594	0.0251	0.0124	0.0946	0.0394	0.0594	0.0109	0.0274
Bacteria;Actinobacteria;Actinobacteria;Actinomycetales;Mycobacteriaceae;Mycobacterium;gordonae	24	47	71	9	13	8	5	44	22	13	4	36	0.0336	0.0555	0.0762	0.0112	0.0175	0.01	0.0089	0.0661	0.0361	0.0188	0.0048	0.052
Bacteria;Proteobacteria;Alphaproteobacteria;Sphingomonadales;Sphingomonadaceae;Sphingomonas;wittichii	38	7	50	17	21	32	14	51	4	13	5	19	0.0531	0.0083	0.0536	0.0211	0.0283	0.0401	0.0249	0.0766	0.0066	0.0188	0.006	0.0274
Bacteria;Proteobacteria;Gammaproteobacteria;Xanthomonadales;Xanthomonadaceae;Lysobacter;ximonensis	69	3	6	0	1	39	2	75	0	0	9	13	0.0965	0.0035	0.0064	0	0.0014	0.0489	0.0036	0.1127	0	0	0.0109	0.0188
Bacteria;Proteobacteria;Gammaproteobacteria;Oceanospirillales;Halomonadaceae;Halomonas;phosphatis	0	0	0	0	0	4	110	2	2	7	5	8	0	0	0	0	0	0.005	0.1953	0.003	0.0033	0.0101	0.006	0.0115
Bacteria;Firmicutes;Clostridia;Clostridiales;Clostridiaceae;Clostridium;butyricum	8	17	14	16	22	7	0	1	23	15	10	8	0.0112	0.0201	0.015	0.0199	0.0297	0.0088	0	0.0015	0.0378	0.0217	0.0121	0.0115
Bacteria;Proteobacteria;Gammaproteobacteria;Xanthomonadales;Xanthomonadaceae;Pseudoxanthomonas;kaohsiungensis	0	0	0	0	0	2	87	1	3	5	1	2	0	0	0	0	0	0.0025	0.1545	0.0015	0.0049	0.0072	0.0012	0.0029
Bacteria;Spirochaetes;Spirochaetes;Spirochaetales;Spirochaetaceae;Spirochaeta;aurantia	93	0	0	0	0	0	0	4	2	0	1	17	0.13	0	0	0	0	0	0	0.006	0.0033	0	0.0012	0.0245
Bacteria;Firmicutes;Bacilli;Lactobacillales;Lactobacillaceae;Lactobacillus;delbrueckii	0	0	1	0	63	62	0	0	0	0	0	0	0	0	0.0011	0	0.085	0.0777	0	0	0	0	0	0
Bacteria;Firmicutes;Bacilli;Bacillales;Bacillaceae;Bacillus;selenatarsenatis	6	5	9	40	14	5	1	0	12	10	20	2	0.0084	0.0059	0.0097	0.0497	0.0189	0.0063	0.0018	0	0.0197	0.0145	0.0241	0.0029
Bacteria;Proteobacteria;Betaproteobacteria;Burkholderiales;Comamonadaceae;Mitsuaria;chitosanitabida	5	0	1	2	0	85	4	3	3	4	4	4	0.007	0	0.0011	0.0025	0	0.1065	0.0071	0.0045	0.0049	0.0058	0.0048	0.0058
Bacteria;Firmicutes;Bacilli;Bacillales;Paenibacillaceae;Paenibacillus;amylolyticus	2	11	2	1	2	46	5	10	4	5	9	13	0.0028	0.013	0.0021	0.0012	0.0027	0.0576	0.0089	0.015	0.0066	0.0072	0.0109	0.0188
Bacteria;Actinobacteria;Actinobacteria;Actinomycetales;Nocardiaceae;Nocardia;concava	12	6	11	2	14	11	1	0	0	6	14	30	0.0168	0.0071	0.0118	0.0025	0.0189	0.0138	0.0018	0	0	0.0087	0.0169	0.0433
Bacteria;Proteobacteria;Alphaproteobacteria;Rhodospirillales;Rhodospirillaceae;Inquilinus;limosus	0	0	0	0	0	0	16	6	5	7	54	5	0	0	0	0	0	0	0.0284	0.009	0.0082	0.0101	0.0652	0.0072
Bacteria;Proteobacteria;Deltaproteobacteria;Myxococcales;Polyangiaceae;Phaselicystis;flava	15	42	0	0	0	5	6	4	6	9	4	3	0.021	0.0496	0	0	0	0.0063	0.0107	0.006	0.0099	0.013	0.0048	0.0043
Bacteria;Proteobacteria;Alphaproteobacteria;Rhodospirillales;Rhodospirillaceae;Dongia;mobilis	7	20	2	0	1	43	1	1	1	2	7	11	0.0098	0.0236	0.0021	0	0.0014	0.0539	0.0018	0.0015	0.0016	0.0029	0.0085	0.0159
Bacteria;Firmicutes;Bacilli;Bacillales;Paenibacillaceae;Paenibacillus;chondroitinus	3	13	0	1	4	16	3	2	6	0	27	8	0.0042	0.0154	0	0.0012	0.0054	0.02	0.0053	0.003	0.0099	0	0.0326	0.0115
Bacteria;Proteobacteria;Deltaproteobacteria;Bdellovibrionales;Bdellovibrionaceae;Bdellovibrio;bacteriovorus	32	0	0	5	2	26	2	0	0	1	1	5	0.0447	0	0	0.0062	0.0027	0.0326	0.0036	0	0	0.0014	0.0012	0.0072
Bacteria;Firmicutes;Clostridia;Clostridiales;Clostridiaceae;Clostridium;bowmanii	4	1	2	21	15	7	0	1	15	1	1	2	0.0056	0.0012	0.0021	0.0261	0.0202	0.0088	0	0.0015	0.0246	0.0014	0.0012	0.0029
Bacteria;Proteobacteria;Gammaproteobacteria;Pseudomonadales;Pseudomonadaceae;Pseudomonas;citronellolis	4	0	0	0	0	15	29	1	0	0	0	1	0.0056	0	0	0	0	0.0188	0.0515	0.0015	0	0	0	0.0014
Bacteria;Proteobacteria;Deltaproteobacteria;Myxococcales;Cystobacteraceae;Angiococcus;disciformis	7	2	0	0	2	7	4	17	2	2	4	8	0.0098	0.0024	0	0	0.0027	0.0088	0.0071	0.0255	0.0033	0.0029	0.0048	0.0115
Bacteria;Firmicutes;Clostridia;Clostridiales;Clostridiaceae;Clostridium;intestinale	2	1	4	11	5	3	2	6	9	5	1	5	0.0028	0.0012	0.0043	0.0137	0.0067	0.0038	0.0036	0.009	0.0148	0.0072	0.0012	0.0072
Bacteria;Firmicutes;Clostridia;Clostridiales;Clostridiaceae;Clostridium;tyrobutyricum	3	4	4	7	6	6	2	11	1	2	2	2	0.0042	0.0047	0.0043	0.0087	0.0081	0.0075	0.0036	0.0165	0.0016	0.0029	0.0024	0.0029
Bacteria;Proteobacteria;Deltaproteobacteria;Myxococcales;Polyangiaceae;Sorangium;cellulosum	0	0	0	0	0	0	32	1	0	0	1	3	0	0	0	0	0	0	0.0568	0.0015	0	0	0.0012	0.0043
Bacteria;Actinobacteria;Actinobacteria;Actinomycetales;Nocardioidaceae;Nocardioides;oleivorans	0	0	0	0	0	0	29	2	0	0	3	3	0	0	0	0	0	0	0.0515	0.003	0	0	0.0036	0.0043
Bacteria;Proteobacteria;Gammaproteobacteria;Pseudomonadales;Pseudomonadaceae;Pseudomonas;alcaligenes	0	0	0	0	0	0	34	0	1	0	0	0	0	0	0	0	0	0	0.0604	0	0.0016	0	0	0
Bacteria;Actinobacteria;Actinobacteria;Actinomycetales;Micromonosporaceae;Virgisporangium;ochraceum	0	2	0	0	0	1	18	1	3	4	4	3	0	0.0024	0	0	0	0.0013	0.032	0.0015	0.0049	0.0058	0.0048	0.0043
Archaea;Crenarchaeota;Thaumarchaeota;Nitrososphaerales;Nitrososphaeraceae;Candidatus_Nitrososphaera;SCA1170	0	46	0	0	0	0	0	0	0	0	0	0	0	0.0544	0	0	0	0	0	0	0	0	0	0
Bacteria;Nitrospirae;Nitrospira;Nitrospirales;Nitrospiraceae;Nitrospira;calida	0	12	0	1	0	1	1	3	0	1	20	1	0	0.0142	0	0.0012	0	0.0013	0.0018	0.0045	0	0.0014	0.0241	0.0014
Bacteria;Acidobacteria;Acidobacteriia;Acidobacteriales;Acidobacteriaceae;Acidicapsa;borealis	0	2	9	3	2	0	0	14	0	2	2	3	0	0.0024	0.0097	0.0037	0.0027	0	0	0.021	0	0.0029	0.0024	0.0043
Bacteria;Proteobacteria;Alphaproteobacteria;Rhizobiales;Bradyrhizobiaceae;Bosea;genosp.	5	1	2	0	1	10	5	3	0	0	1	6	0.007	0.0012	0.0021	0	0.0014	0.0125	0.0089	0.0045	0	0	0.0012	0.0087
Bacteria;Proteobacteria;Gammaproteobacteria;Xanthomonadales;Sinobacteraceae;Panacagrimonas;perspica	0	0	0	0	0	2	20	1	0	2	4	0	0	0	0	0	0	0.0025	0.0355	0.0015	0	0.0029	0.0048	0
Bacteria;Proteobacteria;Gammaproteobacteria;Xanthomonadales;Sinobacteraceae;Alkanibacter;difficilis	4	16	3	0	2	5	0	0	0	1	0	3	0.0056	0.0189	0.0032	0	0.0027	0.0063	0	0	0	0.0014	0	0.0043
Bacteria;Actinobacteria;Actinobacteria;Actinomycetales;Mycobacteriaceae;Mycobacterium;arupense	0	3	6	5	3	0	4	1	2	3	0	2	0	0.0035	0.0064	0.0062	0.004	0	0.0071	0.0015	0.0033	0.0043	0	0.0029
Bacteria;Firmicutes;Bacilli;Bacillales;Alicyclobacillaceae;Alicyclobacillus;pomorum	0	11	0	9	7	1	0	0	0	1	1	0	0	0.013	0	0.0112	0.0094	0.0013	0	0	0	0.0014	0.0012	0
Bacteria;Firmicutes;Bacilli;Bacillales;Bacillaceae;Bacillus;aurantiacus	0	1	0	0	5	2	10	0	0	0	1	4	0	0.0012	0	0	0.0067	0.0025	0.0178	0	0	0	0.0012	0.0058
Bacteria;Proteobacteria;Betaproteobacteria;Nitrosomonadales;Nitrosomonadaceae;Nitrosovibrio;tenuis	1	1	0	0	0	0	3	2	4	3	4	4	0.0014	0.0012	0	0	0	0	0.0053	0.003	0.0066	0.0043	0.0048	0.0058
Bacteria;Planctomycetes;Planctomycetia;Gemmatales;Gemmataceae;Gemmata;obscuriglobus	6	19	0	1	0	0	0	0	0	0	0	0	0.0084	0.0224	0	0.0012	0	0	0	0	0	0	0	0
Bacteria;Proteobacteria;Alphaproteobacteria;Caulobacterales;Caulobacteraceae;Asticcacaulis;biprosthecium	1	0	0	0	1	15	2	4	0	0	0	0	0.0014	0	0	0	0.0014	0.0188	0.0036	0.006	0	0	0	0
Bacteria;Actinobacteria;Actinobacteria;Actinomycetales;Nocardioidaceae;Nocardioides;tritolerans	0	0	0	0	0	3	2	6	1	1	1	3	0	0	0	0	0	0.0038	0.0036	0.009	0.0016	0.0014	0.0012	0.0043
Bacteria;Firmicutes;Bacilli;Bacillales;Alicyclobacillaceae;Alicyclobacillus;ferrooxydans	0	2	0	0	0	0	0	1	0	1	15	0	0	0.0024	0	0	0	0	0	0.0015	0	0.0014	0.0181	0
Bacteria;Bacteroidetes;Sphingobacteriia;Sphingobacteriales;Sphingobacteriaceae;Mucilaginibacter;kameinonensis	2	14	0	0	0	1	0	0	0	0	1	1	0.0028	0.0165	0	0	0	0.0013	0	0	0	0	0.0012	0.0014
Bacteria;Actinobacteria;Actinobacteria;Actinomycetales;Pseudonocardiaceae;Thermobispora;bispora	0	0	0	0	0	0	0	0	0	0	19	0	0	0	0	0	0	0	0	0	0	0	0.0229	0
Bacteria;Firmicutes;Clostridia;Clostridiales;Ruminococcaceae;Butyricicoccus;pullicaecorum	0	0	20	0	1	0	0	0	0	0	0	0	0	0	0.0215	0	0.0014	0	0	0	0	0	0	0
Bacteria;Actinobacteria;Actinobacteria;Actinomycetales;Actinomycetaceae;Actinomyces;hyovaginalis	1	0	14	0	1	1	0	0	0	0	0	0	0.0014	0	0.015	0	0.0014	0.0013	0	0	0	0	0	0
Bacteria;Firmicutes;Bacilli;Bacillales;Bacillaceae;Bacillus;agaradhaerens	0	3	0	2	0	0	5	2	0	0	0	0	0	0.0035	0	0.0025	0	0	0.0089	0.003	0	0	0	0
Bacteria;Proteobacteria;Gammaproteobacteria;Pseudomonadales;Moraxellaceae;Acinetobacter;lwoffii	0	0	0	0	2	1	0	0	0	0	11	0	0	0	0	0	0.0027	0.0013	0	0	0	0	0.0133	0
Bacteria;Bacteroidetes;Sphingobacteriia;Sphingobacteriales;Sphingobacteriaceae;Sphingobacterium;mizutaii	0	4	11	0	0	0	0	0	0	0	0	0	0	0.0047	0.0118	0	0	0	0	0	0	0	0	0
Bacteria;Verrucomicrobia;Verrucomicrobiae;Verrucomicrobiales;Verrucomicrobiaceae;Akkermansia;muciniphila	2	2	2	1	0	0	2	0	0	2	0	1	0.0028	0.0024	0.0021	0.0012	0	0	0.0036	0	0	0.0029	0	0.0014
Bacteria;Firmicutes;Bacilli;Lactobacillales;Lactobacillaceae;Lactobacillus;pontis	0	12	0	0	0	0	0	0	0	0	0	1	0	0.0142	0	0	0	0	0	0	0	0	0	0.0014
Bacteria;Firmicutes;Clostridia;Clostridiales;Lachnospiraceae;[Ruminococcus];gnavus	0	0	5	0	0	0	0	1	0	1	5	0	0	0	0.0054	0	0	0	0	0.0015	0	0.0014	0.006	0
Bacteria;Firmicutes;Bacilli;Lactobacillales;Streptococcaceae;Lactococcus;garvieae	8	0	1	0	0	0	0	0	1	0	0	0	0.0112	0	0.0011	0	0	0	0	0	0.0016	0	0	0
Bacteria;Firmicutes;Bacilli;Lactobacillales;Lactobacillaceae;Lactobacillus;brevis	1	4	1	0	2	3	0	0	0	0	0	0	0.0014	0.0047	0.0011	0	0.0027	0.0038	0	0	0	0	0	0
Bacteria;Acidobacteria;Acidobacteriia;Acidobacteriales;Acidobacteriaceae;Acidopila;rosea	0	0	0	0	0	0	2	0	0	3	0	4	0	0	0	0	0	0	0.0036	0	0	0.0043	0	0.0058
Bacteria;Firmicutes;Clostridia;Clostridiales;Clostridiaceae;Clostridium;pasteurianum	0	0	0	0	0	0	0	0	2	2	6	0	0	0	0	0	0	0	0	0	0.0033	0.0029	0.0072	0
Bacteria;Proteobacteria;Gammaproteobacteria;Xanthomonadales;Xanthomonadaceae;Pseudoxanthomonas;mexicana	0	0	4	1	0	1	1	0	1	1	0	1	0	0	0.0043	0.0012	0	0.0013	0.0018	0	0.0016	0.0014	0	0.0014
Bacteria;Proteobacteria;Deltaproteobacteria;Desulfovibrionales;Desulfovibrionaceae;Desulfovibrio;putealis	0	0	0	0	0	10	0	0	0	0	0	0	0	0	0	0	0	0.0125	0	0	0	0	0	0
Bacteria;Proteobacteria;Deltaproteobacteria;Bdellovibrionales;Bacteriovoracaceae;Peredibacter;starrii	0	0	0	0	0	1	6	0	0	0	0	0	0	0	0	0	0	0.0013	0.0107	0	0	0	0	0
Bacteria;Planctomycetes;Planctomycetia;Pirellulales;Pirellulaceae;planctomycete;MS1399	0	0	9	0	0	0	1	0	0	0	0	0	0	0	0.0097	0	0	0	0.0018	0	0	0	0	0
Bacteria;Firmicutes;Bacilli;Bacillales;Bacillaceae;Bacillus;trypoxylicola	1	1	0	1	0	1	1	0	1	1	0	1	0.0014	0.0012	0	0.0012	0	0.0013	0.0018	0	0.0016	0.0014	0	0.0014
Bacteria;Firmicutes;Clostridia;Clostridiales;Clostridiaceae;Alkaliphilus;transvaalensis	0	0	0	0	3	2	0	1	0	0	0	2	0	0	0	0	0.004	0.0025	0	0.0015	0	0	0	0.0029
Bacteria;Firmicutes;Clostridia;Clostridiales;Clostridiaceae;Clostridium;acetobutylicum	1	1	3	0	1	0	0	0	1	0	1	0	0.0014	0.0012	0.0032	0	0.0014	0	0	0	0.0016	0	0.0012	0
Bacteria;Bacteroidetes;Bacteroidia;Bacteroidales;Bacteroidaceae;Bacteroides;barnesiae	0	0	0	0	0	0	0	0	0	0	8	0	0	0	0	0	0	0	0	0	0	0	0.0097	0
Bacteria;Proteobacteria;Gammaproteobacteria;Oceanospirillales;Alcanivoracaceae;Alcanivorax;dieselolei	0	0	9	0	0	0	0	0	0	0	0	0	0	0	0.0097	0	0	0	0	0	0	0	0	0
Bacteria;Actinobacteria;Actinobacteria;Actinomycetales;Pseudonocardiaceae;Thermocrispum;municipale	0	0	0	0	0	0	0	0	0	0	8	0	0	0	0	0	0	0	0	0	0	0	0.0097	0
Bacteria;Bacteroidetes;[Saprospirae];[Saprospirales];Chitinophagaceae;Filimonas;lacunae	4	0	0	0	2	1	0	0	0	0	0	0	0.0056	0	0	0	0.0027	0.0013	0	0	0	0	0	0
Bacteria;Actinobacteria;Actinobacteria;Bifidobacteriales;Bifidobacteriaceae;Bifidobacterium;longum	0	0	0	0	0	3	0	0	0	1	0	3	0	0	0	0	0	0.0038	0	0	0	0.0014	0	0.0043
Bacteria;Actinobacteria;Thermoleophilia;Gaiellales;Gaiellaceae;Gaiella;occulta	0	0	0	0	0	0	2	2	0	0	2	0	0	0	0	0	0	0	0.0036	0.003	0	0	0.0024	0
Bacteria;Bacteroidetes;Sphingobacteriia;Sphingobacteriales;Sphingobacteriaceae;Sphingobacterium;multivorum	0	0	7	0	0	0	0	0	0	0	1	0	0	0	0.0075	0	0	0	0	0	0	0	0.0012	0
Bacteria;Proteobacteria;Gammaproteobacteria;Xanthomonadales;Xanthomonadaceae;Pseudoxanthomonas;taiwanensis	0	0	0	0	0	0	0	0	0	1	6	0	0	0	0	0	0	0	0	0	0	0.0014	0.0072	0
Bacteria;Proteobacteria;Alphaproteobacteria;Rhodospirillales;Rhodospirillaceae;Telmatospirillum;siberiense	0	0	4	0	0	1	0	1	0	1	0	0	0	0	0.0043	0	0	0.0013	0	0.0015	0	0.0014	0	0
Bacteria;Proteobacteria;Alphaproteobacteria;Rhizobiales;Bradyrhizobiaceae;Afipia;broomeae	0	0	0	0	0	1	3	1	0	0	0	0	0	0	0	0	0	0.0013	0.0053	0.0015	0	0	0	0
Bacteria;Actinobacteria;Actinobacteria;Actinomycetales;Nocardiaceae;Smaragdicoccus;niigatensis	0	2	0	0	0	2	0	0	1	0	1	0	0	0.0024	0	0	0	0.0025	0	0	0.0016	0	0.0012	0
Bacteria;Proteobacteria;Betaproteobacteria;Rhodocyclales;Rhodocyclaceae;Azospira;restricta	0	0	0	0	0	5	0	0	0	1	0	0	0	0	0	0	0	0.0063	0	0	0	0.0014	0	0
Bacteria;Proteobacteria;Alphaproteobacteria;Rhodospirillales;Acetobacteraceae;Roseomonas;mucosa	0	1	0	0	0	0	0	3	1	0	0	0	0	0.0012	0	0	0	0	0	0.0045	0.0016	0	0	0
Bacteria;Firmicutes;Clostridia;Clostridiales;Clostridiaceae;Clostridium;cellulovorans	0	0	2	0	1	0	0	0	2	0	0	0	0	0	0.0021	0	0.0014	0	0	0	0.0033	0	0	0
Bacteria;Proteobacteria;Gammaproteobacteria;Xanthomonadales;Sinobacteraceae;Solimonas;soli	0	0	0	0	0	4	0	1	0	0	0	0	0	0	0	0	0	0.005	0	0.0015	0	0	0	0
Bacteria;Planctomycetes;Planctomycetia;Gemmatales;Isosphaeraceae;Nostocoida;limicola_III	0	0	0	0	0	0	2	0	0	2	0	0	0	0	0	0	0	0	0.0036	0	0	0.0029	0	0
Bacteria;Proteobacteria;Betaproteobacteria;Burkholderiales;Oxalobacteraceae;Pseudoburkholderia;malthae	0	4	0	0	0	0	0	0	1	0	0	0	0	0.0047	0	0	0	0	0	0	0.0016	0	0	0
Bacteria;Firmicutes;Clostridia;Clostridiales;Veillonellaceae;Propionispira;arboris	0	4	0	0	0	1	0	0	0	0	0	0	0	0.0047	0	0	0	0.0013	0	0	0	0	0	0
Bacteria;Firmicutes;Bacilli;Bacillales;Paenibacillaceae;Thermobacillus;composti	0	0	0	0	0	0	0	0	0	0	5	0	0	0	0	0	0	0	0	0	0	0	0.006	0
Bacteria;Firmicutes;Clostridia;Clostridiales;Peptostreptococcaceae;[Clostridium];sordellii	0	0	0	0	0	0	0	0	0	0	5	0	0	0	0	0	0	0	0	0	0	0	0.006	0
Bacteria;Firmicutes;Clostridia;Clostridiales;Clostridiaceae;Clostridium;subterminale	0	0	0	0	1	0	0	0	2	0	1	0	0	0	0	0	0.0014	0	0	0	0.0033	0	0.0012	0
Bacteria;Chloroflexi;Anaerolineae;Anaerolineales;Anaerolinaceae;Anaerolinea;thermolimosa	0	1	0	0	0	0	1	0	0	0	0	2	0	0.0012	0	0	0	0	0.0018	0	0	0	0	0.0029
Bacteria;Proteobacteria;Gammaproteobacteria;Xanthomonadales;Xanthomonadaceae;Pseudofulvimonas;gallinarii	0	0	0	0	0	0	0	0	0	0	0	4	0	0	0	0	0	0	0	0	0	0	0	0.0058
Bacteria;Bacteroidetes;Flavobacteriia;Flavobacteriales;[Weeksellaceae];Elizabethkingia;meningoseptica	0	0	0	0	1	3	0	0	0	0	0	0	0	0	0	0	0.0014	0.0038	0	0	0	0	0	0
Bacteria;Firmicutes;Bacilli;Bacillales;Paenibacillaceae;Brevibacillus;thermoruber	0	0	0	0	1	3	0	0	0	0	0	0	0	0	0	0	0.0014	0.0038	0	0	0	0	0	0
Bacteria;Bacteroidetes;Bacteroidia;Bacteroidales;Bacteroidaceae;Bacteroides;caccae	0	0	3	0	0	0	0	0	1	0	0	0	0	0	0.0032	0	0	0	0	0	0.0016	0	0	0
Bacteria;Firmicutes;Clostridia;Clostridiales;Peptococcaceae;Desulfotomaculum;aeronauticum	0	4	0	0	0	0	0	0	0	0	0	0	0	0.0047	0	0	0	0	0	0	0	0	0	0
Bacteria;Bacteroidetes;Bacteroidia;Bacteroidales;Bacteroidaceae;Bacteroides;plebeius	0	4	0	0	0	0	0	0	0	0	0	0	0	0.0047	0	0	0	0	0	0	0	0	0	0
Bacteria;Actinobacteria;Actinobacteria;Actinomycetales;Dermabacteraceae;Brachybacterium;conglomeratum	0	0	3	0	0	0	0	0	0	0	0	1	0	0	0.0032	0	0	0	0	0	0	0	0	0.0014
Bacteria;Proteobacteria;Deltaproteobacteria;Myxococcales;Cystobacteraceae;Cystobacter;fuscus	0	0	0	0	0	0	0	1	0	0	0	2	0	0	0	0	0	0	0	0.0015	0	0	0	0.0029
Bacteria;Acidobacteria;Acidobacteriia;Acidobacteriales;Acidobacteriaceae;Acidobacteriaceae;WJ7	0	0	0	0	0	0	0	0	0	3	0	0	0	0	0	0	0	0	0	0	0	0.0043	0	0
Archaea;Crenarchaeota;Thaumarchaeota;Nitrososphaerales;Nitrososphaeraceae;Candidatus_Nitrososphaera;gargensis	0	1	0	2	0	0	0	0	0	0	0	0	0	0.0012	0	0.0025	0	0	0	0	0	0	0	0
Bacteria;Proteobacteria;Betaproteobacteria;Burkholderiales;Comamonadaceae;Xenophilus;aerolatus	0	0	0	0	0	0	2	0	0	0	0	0	0	0	0	0	0	0	0.0036	0	0	0	0	0
Bacteria;Bacteroidetes;Bacteroidia;Bacteroidales;Rikenellaceae;Alistipes;finegoldii	0	0	0	0	0	0	2	0	0	0	0	0	0	0	0	0	0	0	0.0036	0	0	0	0	0
Bacteria;Proteobacteria;Alphaproteobacteria;Rhizobiales;Methylobacteriaceae;Bacillus;firmus	0	0	0	0	0	0	2	0	0	0	0	0	0	0	0	0	0	0	0.0036	0	0	0	0	0
Bacteria;Actinobacteria;Acidimicrobiia;Acidimicrobiales;C111;Ilumatobacter;fluminis	0	0	0	0	0	0	2	0	0	0	0	0	0	0	0	0	0	0	0.0036	0	0	0	0	0
Bacteria;Proteobacteria;Alphaproteobacteria;Rhizobiales;Rhizobiaceae;Rhizobium;multihospitium	0	0	0	0	0	0	2	0	0	0	0	0	0	0	0	0	0	0	0.0036	0	0	0	0	0
Bacteria;Actinobacteria;Actinobacteria;Actinomycetales;Nakamurellaceae;Nakamurella;multipartita	0	0	0	0	0	0	2	0	0	0	0	0	0	0	0	0	0	0	0.0036	0	0	0	0	0
Bacteria;Proteobacteria;Gammaproteobacteria;Xanthomonadales;Xanthomonadaceae;Lysobacter;niabensis	0	0	0	0	0	0	2	0	0	0	0	0	0	0	0	0	0	0	0.0036	0	0	0	0	0
Bacteria;Firmicutes;Clostridia;Clostridiales;Peptococcaceae;Desulfosporosinus;meridiei	0	3	0	0	0	0	0	0	0	0	0	0	0	0.0035	0	0	0	0	0	0	0	0	0	0
Bacteria;Firmicutes;Bacilli;Bacillales;Paenibacillaceae;Paenibacillus;macerans	0	0	0	0	0	0	0	0	2	0	0	0	0	0	0	0	0	0	0	0	0.0033	0	0	0
Bacteria;Acidobacteria;Acidobacteriia;Acidobacteriales;Acidobacteriaceae;Granulicella;sapmiensis	0	0	0	0	0	0	0	0	2	0	0	0	0	0	0	0	0	0	0	0	0.0033	0	0	0
Bacteria;Proteobacteria;Gammaproteobacteria;Alteromonadales;Shewanellaceae;Shewanella;benthica	0	0	3	0	0	0	0	0	0	0	0	0	0	0	0.0032	0	0	0	0	0	0	0	0	0
Bacteria;Proteobacteria;Alphaproteobacteria;Sphingomonadales;Sphingomonadaceae;Sphingomonas;changbaiensis	0	0	0	0	0	0	0	2	0	0	0	0	0	0	0	0	0	0	0	0.003	0	0	0	0
Bacteria;Firmicutes;Bacilli;Bacillales;Bacillaceae;Bacillus;megaterium	0	0	0	0	0	0	0	2	0	0	0	0	0	0	0	0	0	0	0	0.003	0	0	0	0
Bacteria;Firmicutes;Bacilli;Lactobacillales;Lactobacillaceae;Lactobacillus;agilis	0	0	0	0	0	0	0	0	0	0	0	2	0	0	0	0	0	0	0	0	0	0	0	0.0029
Bacteria;Proteobacteria;Alphaproteobacteria;Rhodospirillales;Acetobacteraceae;Rhodovastum;atsumiense	0	0	0	0	0	0	0	0	0	0	0	2	0	0	0	0	0	0	0	0	0	0	0	0.0029
Bacteria;Actinobacteria;Actinobacteria;Bifidobacteriales;Bifidobacteriaceae;Bifidobacterium;breve	0	0	0	0	0	0	0	0	0	0	0	2	0	0	0	0	0	0	0	0	0	0	0	0.0029
Bacteria;Proteobacteria;Alphaproteobacteria;Rhodospirillales;Acetobacteraceae;Rhodopila;globiformis	0	0	0	0	0	0	0	0	0	2	0	0	0	0	0	0	0	0	0	0	0	0.0029	0	0
Bacteria;Chlamydiae;Chlamydiia;Chlamydiales;Parachlamydiaceae;Neochlamydia;hartmannellae	0	0	0	0	0	0	0	0	0	0	0	2	0	0	0	0	0	0	0	0	0	0	0	0.0029
Bacteria;Proteobacteria;Alphaproteobacteria;Caulobacterales;Caulobacteraceae;Nitrobacteria;hamadaniensis	2	0	0	0	0	0	0	0	0	0	0	0	0.0028	0	0	0	0	0	0	0	0	0	0	0
Bacteria;Firmicutes;Clostridia;Clostridiales;Ruminococcaceae;Faecalibacterium;prausnitzii	0	0	0	0	0	0	0	0	1	0	1	0	0	0	0	0	0	0	0	0	0.0016	0	0.0012	0
Bacteria;Acidobacteria;Holophagae;Holophagales;Holophagaceae;Holophaga;foetida	0	0	0	0	2	0	0	0	0	0	0	0	0	0	0	0	0.0027	0	0	0	0	0	0	0
Bacteria;Firmicutes;Bacilli;Bacillales;Thermoactinomycetaceae;Thermoactinomyces;sanguinis	0	0	0	0	0	2	0	0	0	0	0	0	0	0	0	0	0	0.0025	0	0	0	0	0	0
Bacteria;Proteobacteria;Deltaproteobacteria;Desulfovibrionales;Desulfovibrionaceae;Desulfovibrio;C21_c20	0	0	0	0	0	0	0	0	0	0	2	0	0	0	0	0	0	0	0	0	0	0	0.0024	0
Bacteria;Acidobacteria;Acidobacteriia;Acidobacteriales;Koribacteraceae;Candidatus_Koribacter;versatilis	0	2	0	0	0	0	0	0	0	0	0	0	0	0.0024	0	0	0	0	0	0	0	0	0	0
Bacteria;Bacteroidetes;[Saprospirae];[Saprospirales];Chitinophagaceae;Trachelomonas;volvocinopsis	0	2	0	0	0	0	0	0	0	0	0	0	0	0.0024	0	0	0	0	0	0	0	0	0	0

## Sheet: S5
Table S5 Stacked plot of species distribution at the phylum level
Phylum	2019_CK	2019_T	2020_CK	2020_T
Proteobacteria	31.8355	33.4055	33.338	24.9663
Actinobacteria	22.1489	16.0586	21.5117	37.469
Acidobacteria	10.9723	14.6792	11.8381	12.1421
Chloroflexi	10.8616	14.4951	10.2194	5.168
Planctomycetes	5.2699	4.90413	4.8988	3.124
Firmicutes	3.46247	4.80267	2.18433	1.89977
Gemmatimonadetes	1.88727	2.6674	2.51513	1.74923
Bacteroidetes	1.6661	1.1756	4.31447	1.4082
Verrucomicrobia	1.71937	2.25787	2.89333	1.25003
TM7	1.71037	0.973467	2.02123	1.77817
Other	7.84513	4.29883	3.60477	8.42383
Unclassified	0.621567	0.281667	0.660833	0.621267

## Sheet: S6
Table S6 Species classification heatmap for phylum level classification
Phylum	2019_CK	2019_T	2020_CK	2020_T
Proteobacteria	31.8355	33.4055	33.338	24.9663
Actinobacteria	22.1489	16.0586	21.5117	37.469
Acidobacteria	10.9723	14.6792	11.8381	12.1421
Chloroflexi	10.8616	14.4951	10.2194	5.168
Planctomycetes	5.2699	4.90413	4.8988	3.124
Firmicutes	3.46247	4.80267	2.18433	1.89977
Gemmatimonadetes	1.88727	2.6674	2.51513	1.74923
Bacteroidetes	1.6661	1.1756	4.31447	1.4082
Verrucomicrobia	1.71937	2.25787	2.89333	1.25003
TM7	1.71037	0.973467	2.02123	1.77817
WPS-2	1.2171	1.1353	1.16037	1.44803
Cyanobacteria	0.145867	0.1259	0.346567	4.22173
AD3	1.7144	1.02487	0.543233	0.757567
Nitrospirae	1.29793	0.5295	0.260267	0.3889
Chlamydiae	0.7942	0.3508	0.218833	0.442967
OD1	0.656367	0.169633	0.386767	0.2969
Armatimonadetes	0.178867	0.170233	0.289767	0.353867
Crenarchaeota	0.686067	0.162467	0.0205667	0.0338667
GAL15	0.3318	0.161967	0.0121	0.0876333
TM6	0.109867	0.164333	0.105567	0.128367
Euryarchaeota	0.268667	0.0521667	0.0027	0.0156667
Elusimicrobia	0.0908667	0.0648	0.0541667	0.0800333
WS3	0.0831667	0.0832667	0.0579667	0.0457667
Chlorobi	0.0354333	0.0291	0.0847667	0.0539333
Spirochaetes	0.0902333	0.0176333	0.00363333	0.0163

## Sheet: S7
Table S7 Alpha diversity index table in the microbiome under 12 samples
index	sobs	shannon	simpson	chao	goods_coverage
2019_CK1	2364	8.45266	0.990449	2742.49	0.992535
2019_CK2	2872	8.797	0.987816	3106.14	0.99499
2019_CK3	1667	7.8004	0.986497	1948.55	0.996513
2019_T1	1808	7.75282	0.984767	2136.55	0.994816
2019_T2	1885	7.87567	0.986769	2227.4	0.993886
2019_T3	2987	8.77658	0.98987	3373.1	0.992295
2020_CK1	2601	8.52196	0.987259	2780.18	0.991602
2020_CK2	2590	8.65875	0.992644	2861.5	0.991858
2020_CK3	1936	7.36259	0.98094	2293.52	0.990881
2020_T1	2436	7.58644	0.981914	2807.31	0.990851
2020_T2	2251	6.13479	0.920274	2647.17	0.993045
2020_T3	2575	8.2223	0.986054	2944.86	0.991267

## Sheet: S8
Table S8 Summary results table for differential Alpha diversity
Alpha diversity	diff_groups	test method	p value
sobs	2019_CK-VS-2019_T	T test	0.892623
sobs	2019_CK-VS-2019_T	Wilcoxon	1
sobs	2020_CK-VS-2020_T	T test	0.863902
sobs	2020_CK-VS-2020_T	Wilcoxon	0.7
sobs	2019_CK-VS-2020_CK	T test	0.866777
sobs	2019_CK-VS-2020_CK	Wilcoxon	1
sobs	2019_T-VS-2020_T	T test	0.665128
sobs	2019_T-VS-2020_T	Wilcoxon	0.7
sobs	2019_CK-VS-2019_T-VS-2020_CK-VS-2020_T	Kruskal-Wallis	0.910364
sobs	2019_CK-VS-2019_T-VS-2020_CK-VS-2020_T	Tukey HSD	0.961001
shannon	2019_CK-VS-2019_T	T test	0.647561
shannon	2019_CK-VS-2019_T	Wilcoxon	0.7
shannon	2020_CK-VS-2020_T	T test	0.316601
shannon	2020_CK-VS-2020_T	Wilcoxon	0.4
shannon	2019_CK-VS-2020_CK	T test	0.75626
shannon	2019_CK-VS-2020_CK	Wilcoxon	1
shannon	2019_T-VS-2020_T	T test	0.323589
shannon	2019_T-VS-2020_T	Wilcoxon	0.4
shannon	2019_CK-VS-2019_T-VS-2020_CK-VS-2020_T	Kruskal-Wallis	0.43287
shannon	2019_CK-VS-2019_T-VS-2020_CK-VS-2020_T	Tukey HSD	0.382091
simpson	2019_CK-VS-2019_T	T test	0.586633
simpson	2019_CK-VS-2019_T	Wilcoxon	0.7
simpson	2020_CK-VS-2020_T	T test	0.373097
simpson	2020_CK-VS-2020_T	Wilcoxon	0.4
simpson	2019_CK-VS-2020_CK	T test	0.743936
simpson	2019_CK-VS-2020_CK	Wilcoxon	1
simpson	2019_T-VS-2020_T	T test	0.370164
simpson	2019_T-VS-2020_T	Wilcoxon	0.2
simpson	2019_CK-VS-2019_T-VS-2020_CK-VS-2020_T	Kruskal-Wallis	0.247949
simpson	2019_CK-VS-2019_T-VS-2020_CK-VS-2020_T	Tukey HSD	0.397446
chao	2019_CK-VS-2019_T	T test	0.971391
chao	2019_CK-VS-2019_T	Wilcoxon	1
chao	2020_CK-VS-2020_T	T test	0.491702
chao	2020_CK-VS-2020_T	Wilcoxon	0.7
chao	2019_CK-VS-2020_CK	T test	0.912431
chao	2019_CK-VS-2020_CK	Wilcoxon	1
chao	2019_T-VS-2020_T	T test	0.637846
chao	2019_T-VS-2020_T	Wilcoxon	0.7
chao	2019_CK-VS-2019_T-VS-2020_CK-VS-2020_T	Kruskal-Wallis	0.910364
chao	2019_CK-VS-2019_T-VS-2020_CK-VS-2020_T	Tukey HSD	0.941964
ace	2019_CK-VS-2019_T	T test	0.968024
ace	2019_CK-VS-2019_T	Wilcoxon	1
ace	2020_CK-VS-2020_T	T test	0.577833
ace	2020_CK-VS-2020_T	Wilcoxon	0.7
ace	2019_CK-VS-2020_CK	T test	0.647743
ace	2019_CK-VS-2020_CK	Wilcoxon	1
ace	2019_T-VS-2020_T	T test	0.551352
ace	2019_T-VS-2020_T	Wilcoxon	0.7
ace	2019_CK-VS-2019_T-VS-2020_CK-VS-2020_T	Kruskal-Wallis	0.910364
ace	2019_CK-VS-2019_T-VS-2020_CK-VS-2020_T	Tukey HSD	0.861093
goods_coverage	2019_CK-VS-2019_T	T test	0.508016
goods_coverage	2019_CK-VS-2019_T	Wilcoxon	0.4
goods_coverage	2020_CK-VS-2020_T	T test	0.73588
goods_coverage	2020_CK-VS-2020_T	Wilcoxon	1
goods_coverage	2019_CK-VS-2020_CK	T test	0.100189
goods_coverage	2019_CK-VS-2020_CK	Wilcoxon	0.1
goods_coverage	2019_T-VS-2020_T	T test	0.123493
goods_coverage	2019_T-VS-2020_T	Wilcoxon	0.2
goods_coverage	2019_CK-VS-2019_T-VS-2020_CK-VS-2020_T	Kruskal-Wallis	0.0752397
goods_coverage	2019_CK-VS-2019_T-VS-2020_CK-VS-2020_T	Tukey HSD	0.0726872

## Sheet: S9
Table S9 Kruskal statistic was used to test the differences at the phylum level in the microbiome under 4 groupings (2019_CK_vs_2019_T_vs_2020_CK_vs_2020_T).
Phylum	2019_CK	2019_T	2020_CK	2020_T	p-value	q-value
Proteobacteria	31.8355	33.4055	33.338	24.9663	0.477612	0.710376
Actinobacteria	22.1489	16.0586	21.5117	37.469	0.0546667	0.410245
Acidobacteria	10.9723	14.6792	11.8381	12.1421	0.339518	0.565864
Chloroflexi	10.8616	14.4951	10.2194	5.168	0.306103	0.565864
Planctomycetes	5.2699	4.90413	4.8988	3.124	0.667556	0.79471
Firmicutes	3.46247	4.80267	2.18433	1.89977	0.269891	0.565864
Gemmatimonadetes	1.88727	2.6674	2.51513	1.74923	0.64437	0.79471
Bacteroidetes	1.6661	1.1756	4.31447	1.4082	0.667556	0.79471
Verrucomicrobia	1.71937	2.25787	2.89333	1.25003	0.339518	0.565864
TM7	1.71037	0.973467	2.02123	1.77817	0.21808	0.565864
WPS-2	1.2171	1.1353	1.16037	1.44803	0.972476	0.972476
Cyanobacteria	0.145867	0.1259	0.346567	4.22173	0.281509	0.565864
AD3	1.7144	1.02487	0.543233	0.757567	0.312543	0.565864
Nitrospirae	1.29793	0.5295	0.260267	0.3889	0.0656392	0.410245
Chlamydiae	0.7942	0.3508	0.218833	0.442967	0.200051	0.565864
OD1	0.656367	0.169633	0.386767	0.2969	0.910364	0.972476
Armatimonadetes	0.178867	0.170233	0.289767	0.353867	0.281509	0.565864
Crenarchaeota	0.686067	0.162467	0.0205667	0.0338667	0.0260691	0.325863
GAL15	0.3318	0.161967	0.0121	0.0876333	0.0986657	0.493329
TM6	0.109867	0.164333	0.105567	0.128367	0.764094	0.868288
Euryarchaeota	0.268667	0.0521667	0.0027	0.0156667	0.0187854	0.325863
Elusimicrobia	0.0908667	0.0648	0.0541667	0.0800333	0.617483	0.79471
WS3	0.0831667	0.0832667	0.0579667	0.0457667	0.963368	0.972476
Chlorobi	0.0354333	0.0291	0.0847667	0.0539333	0.306103	0.565864
Spirochaetes	0.0902333	0.0176333	0.00363333	0.0163	0.483056	0.710376

## Sheet: S10
Table S10 Kruskal statistic was used to test the differences at the genus level in the microbiome under 4 groupings (2019_CK_vs_2019_T_vs_2020_CK_vs_2020_T).
Genus	2019_CK	2019_T	2020_CK	2020_T	p-value	q-value
Streptacidiphilus	6.3093	5.18623	2.31107	11.7932	0.100907	0.459687
Burkholderia	1.95463	1.54817	0.841133	3.45633	0.64437	0.825599
Streptomyces	0.369067	0.142267	0.763533	3.5851	0.0986657	0.459687
Rhodoplanes	1.21977	1.48527	0.779533	0.473767	0.0702811	0.459687
Kaistobacter	0.443233	0.556533	1.7072	0.6565	0.64437	0.825599
Alicyclobacillus	1.36013	1.21757	0.1745	0.216	0.153956	0.537709
Candidatus_Solibacter	0.608733	1.11853	0.649433	0.5161	0.40771	0.710128
Dyella	0.807233	0.6337	0.327033	0.754567	0.361067	0.660642
Conexibacter	0.889433	0.4831	0.4825	0.5741	0.932731	0.977483
Planctomyces	0.584367	0.727467	0.493133	0.229567	0.147321	0.537709
Candidatus_Koribacter	0.475633	0.492033	0.304933	0.7266	0.319103	0.654161
Rhodanobacter	0.8294	0.419533	0.5201	0.129967	0.157378	0.537709
Rathayibacter	0.6362	0.4876	0.214967	0.446133	0.577746	0.816813
Rhizobium	0.648533	0.124533	0.669133	0.3337	0.319103	0.654161
Sinomonas	0.471967	0.504833	0.164733	0.278733	0.424345	0.710128
Candidatus_Xiphinematobacter	0.435933	0.6649	0.257433	0.0598333	0.131898	0.537709
Flavobacterium	0.0228333	0.0267333	1.2135	0.0356667	0.630936	0.825599
Lysobacter	0.003	0.00333333	1.15207	0.0414	0.039311	0.459687
Nitrospira	0.3986	0.331767	0.167	0.160867	0.147321	0.537709
Thermomonas	0.00046667	0.0108667	0.9459	0.0377667	0.0471739	0.459687
Ralstonia	0.157267	0.1163	0.231267	0.4652	0.577746	0.816813
Gemmata	0.214867	0.2545	0.310533	0.1398	0.667556	0.842148
Devosia	0.261567	0.183633	0.2056	0.2616	0.875012	0.969608
Mesorhizobium	0.2823	0.206633	0.108	0.297167	0.74768	0.888547
DA101	0.155667	0.250933	0.297333	0.114933	0.577746	0.816813
Phenylobacterium	0.0821333	0.206267	0.451067	0.0669667	0.715179	0.875294
Mycobacterium	0.216267	0.0965	0.340267	0.151067	0.16808	0.551303
Sphingomonas	0.245533	0.129067	0.1985	0.1501	0.506165	0.798184
Reyranella	0.1233	0.2957	0.181467	0.118867	0.222816	0.589385
Lactobacillus	0.2907	0.355367	0.005	0.00643333	0.0329016	0.459687
Sphingobium	0.165467	0.348067	0.0524667	0.0625667	0.788846	0.924077
Aquicella	0.208533	0.230633	0.0964667	0.0687	0.0787314	0.459687
Candidatus_Rhabdochlamydia	0.287267	0.109767	0.0353	0.161167	0.183415	0.557039
Steroidobacter	0.153333	0.117733	0.0871667	0.0779667	0.953642	0.977483
Clostridium	0.0657	0.139467	0.139567	0.0697667	0.269891	0.632316
Solitalea	0	0.00876667	0.362367	0.004	0.0735716	0.459687
Ammoniphilus	0.0495667	0.0216667	0.2371	0.0211333	0.424345	0.710128
Bacillus	0.0295333	0.0712667	0.0779667	0.126467	0.0823792	0.459687
Chitinophaga	0.1838	0.0828667	0.0100333	0.0172667	0.293575	0.640145
Acidocella	0.2212	0.0599	0.00716667	0.00143333	0.0260691	0.459687
Dermacoccus	0.101233	0.0326333	0.0796333	0.0590333	0.621653	0.825599
Oryzihumus	0.0936667	0.0242667	0.0221667	0.129133	0.361067	0.660642
Bordetella	0.178767	0.0611333	0.00796667	0.0119	0.0476285	0.459687
Dactylosporangium	0.0871667	0.0158333	0.1199	0.0303	0.45929	0.740487
Fimbriimonas	0.0386	0.0517667	0.0628	0.0987667	0.546228	0.814376
Nocardioides	0.0556667	0.0126667	0.1175	0.0516333	0.120677	0.520816
Cupriavidus	0.0149	0.104667	0.0644667	0.0506	0.599438	0.825599
Pirellula	0.0434333	0.0444333	0.1141	0.0292667	0.875012	0.969608
Pilimelia	0.0324667	0.0619667	0.1079	0.0178667	0.0986657	0.459687
Enterobacter	0.0611	0.0712	0.0510667	0.0341	0.536	0.814376
Hyphomicrobium	0.0525667	0.0522	0.0471	0.0572333	0.972476	0.978714
Stenotrophomonas	0.1341	0.0598	0.0006	0.00926667	0.0284987	0.459687
Massilia	0.0723333	0.1057	0.00886667	0.0127	0.813658	0.939718
Pedosphaera	0.0358667	0.05	0.035	0.0773667	0.910364	0.977483
Opitutus	0.0478667	0.048	0.0613667	0.0368	0.862906	0.969608
Novosphingobium	0.0244333	0.1329	0.0216	0.0132333	0.953642	0.977483
Nocardia	0.0192	0.0186667	0.0676667	0.0857333	0.191565	0.561011
Rudaea	0.0784333	0.0261	0.0096	0.0760333	0.269891	0.632316
Niastella	0.0872333	0.0167	0.0523667	0.0240667	0.359452	0.660642
Brevibacillus	0.0348333	0.136667	0.00323333	0.00096667	0.0400011	0.459687
Couchioplanes	0.0214	0.0127333	0.105467	0.0353667	0.204424	0.578026
A17	0.0848667	0.0363667	0.0230333	0.0225	0.546228	0.814376
Flavisolibacter	0.00653333	0.0158667	0.1312	0.0123667	0.263771	0.632316
Pullulanibacillus	0.0791	0.0114667	0.00333333	0.0528	0.21808	0.589385
Paenibacillus	0.0297667	0.0423667	0.03	0.0386667	0.953642	0.977483
Acidiphilium	0.110733	0.00586667	0.00576667	0.0168	0.281509	0.640145
Luteolibacter	0	0.00293333	0.129533	0.0032	0.397019	0.70773
Mucilaginibacter	0.0488667	0.0242667	0.0392667	0.0136333	0.633131	0.825599
OR-59	0.0021	0.00583333	0.1118	0.0035	0.354579	0.660642
Microbacterium	0.0312333	0.0434	0.0120667	0.0149333	0.269891	0.632316
Halomonas	0	0.00166667	0.0695667	0.0097	0.0515434	0.459687
Pseudomonas	0.00506667	0.0138333	0.0542667	0.00556667	0.932407	0.977483
Sporosarcina	0.00343333	0.00043333	0.0174	0.0558	0.178136	0.557039
Anaeromyxobacter	0.0166667	0.0501	0.00213333	0.00576667	0.978714	0.978714
Flavihumibacter	0	0.0021	0.0698333	0.0008	0.73362	0.884659
Pseudoxanthomonas	0.00143333	0.00166667	0.0547667	0.00763333	0.0955729	0.459687
Mycoplana	0.0594	0.0013	0.0005	0.00246667	0.362547	0.660642
Arenimonas	0	0.00083333	0.0600333	0.00183333	0.0562258	0.459687
Pediococcus	0.0520667	0.00676667	0	0	0.0594115	0.459687
Spirochaeta	0.0442667	0	0.0031	0.00856667	0.460547	0.740487
Cellulosimicrobium	0.00566667	0.00176667	0.0398	0.0077	0.296653	0.640145
Mitsuaria	0.0027	0.0363333	0.0055	0.00546667	0.709887	0.875294

[truncated: 19 more sheets: S11, S12, S13, S14, S15, S16, S17, S18, S19, S20, S21, S22, S23, S24, S25, S26, S27, S28, S29]
